# Supplementary material for: Chromatin landscape dynamics during reprogramming towards human naïve and primed pluripotency reveals the divergent function of PRDM1 isoforms
Source: Cell Death Discov. 2024 Nov 19;10:474. doi: 10.1038/s41420-024-02230-w (PMC11576854; doi:10.1038/s41420-024-02230-w)
Supplement: Supplementary file 2 — Supplymentary Table 1 [file 41420_2024_2230_MOESM2_ESM.xlsx]

## Sheet: Table S1
	Supplementary Table 1: Summary of data used in the article.
		Time point	Condition	RNA-seq replicates	ATAC-seq replicates	CUT&Tag	Note
	Reprogramming process	hiF-T	naïve and primed	2	2
		2d		2	3
		6d		2	2
		8d	naïve	3	2		distinct chromatin accessibility profiles and significant transcriptomic changes.
		10d				PRDM1α / PRDM1β
		14d		3	2
		20d		3	2
		24d		3	2
		iPSC		2	2
		24d	naïve with additional Dox induction	2	2		the emerging iPSCs attained a relatively stable chromatin state, irrespective of continuous Yamanaka factor expression.
		8d	primed	2	2
		14d		1	2
		20d		2	2
		24d		2	2
		iPSC		2	2
		24d	primed with additional Dox induction	2	2		the emerging iPSCs attained a relatively stable chromatin state, irrespective of continuous Yamanaka factor expression.
	ESC	ESC	knock-down control	3			PRDM1α nor PRDM1β was indispensable to maintaining naïve pluripotency. High transcriptome correlation for all ESCs (Fig.S5D).
			PRDM1 knock-down	2
			PRDM1α knock-down	3
			PRDM1β knock-down	2
			PRDM1α over-expression	3
			PRDM1α over-expression control	3
			PRDM1β over-expression	3
			PRDM1β over-expression control	3
