# Supplementary material for: Chromatin landscape dynamics during reprogramming towards human naïve and primed pluripotency reveals the divergent function of PRDM1 isoforms
Source: Cell Death Discov. 2024 Nov 19;10:474. doi: 10.1038/s41420-024-02230-w (PMC11576854; doi:10.1038/s41420-024-02230-w)
Supplement: Supplementary file 3 — Supplymentary Table 2 [file 41420_2024_2230_MOESM3_ESM.xlsx]

## Sheet: Table S2
Supplementary Table 2: The identified CO and C8 peaks list, related to Figure 3.
# CO peaks from 2d to n24d					# transient open regions from C8
chrom	start	end			chrom	start	end
chr1	861021	861144			chr1	100042885	100043149
chr1	875486	875833			chr1	100184853	100185474
chr1	919324	919500			chr1	100267160	100267543
chr1	941874	942208			chr1	100471228	100471732
chr1	976562	976703			chr1	100701648	100701985
chr1	1004318	1004906			chr1	100737355	100738131
chr1	1009581	1009821			chr1	100907115	100907484
chr1	1060703	1061103			chr1	101001430	101001716
chr1	1085539	1085809			chr1	101284473	101285027
chr1	1109134	1109548			chr1	101577337	101578052
chr1	1229084	1229479			chr1	101660221	101660705
chr1	1250909	1251041			chr1	101712825	101713263
chr1	1344903	1346280			chr1	101824875	101825252
chr1	1362456	1362698			chr1	101926266	101926770
chr1	1365928	1366090			chr1	102179421	102179863
chr1	1368615	1368911			chr1	102804726	102805301
chr1	1404984	1405624			chr1	103031949	103032269
chr1	1522527	1522843			chr1	103062771	103063486
chr1	1690220	1690762			chr1	103329299	103330433
chr1	1710167	1710682			chr1	103332754	103333004
chr1	1711007	1712110			chr1	103642746	103643429
chr1	1819830	1820071			chr1	103660362	103660915
chr1	1838286	1839194			chr1	10413332	10414384
chr1	1935065	1935531			chr1	104430951	104431189
chr1	1981400	1981890			chr1	104720373	104721186
chr1	2062988	2063180			chr1	104733331	104733894
chr1	2097187	2097492			chr1	104944860	104945113
chr1	2497629	2497919			chr1	10547013	10547356
chr1	2509864	2510142			chr1	105590265	105590737
chr1	2542517	2542983			chr1	105905628	105906576
chr1	2705608	2705968			chr1	106114877	106115358
chr1	3164291	3164539			chr1	106353576	106353837
chr1	3166267	3167066			chr1	106354288	106354672
chr1	3370845	3371365			chr1	106467415	106467699
chr1	3376719	3376888			chr1	106779091	106779406
chr1	3377260	3377508			chr1	107036197	107036758
chr1	3409501	3409696			chr1	107484180	107484461
chr1	3458644	3458842			chr1	107601793	107602084
chr1	3527997	3528485			chr1	10889796	10890353
chr1	3556727	3557413			chr1	109147539	109148514
chr1	3597334	3597670			chr1	109166915	109167158
chr1	3634662	3634871			chr1	109368995	109369150
chr1	3709912	3710475			chr1	110116092	110116623
chr1	3786273	3786828			chr1	110297318	110297939
chr1	4719488	4719672			chr1	110342903	110343265
chr1	5112014	5112217			chr1	110922603	110922994
chr1	5112745	5112991			chr1	110960934	110961551
chr1	5113958	5114462			chr1	110964560	110964810
chr1	5221581	5221724			chr1	111715312	111715878
chr1	5585868	5586118			chr1	111726047	111726670
chr1	5586538	5586799			chr1	112702874	112703055
chr1	6004241	6004526			chr1	113313938	113314107
chr1	6187743	6188569			chr1	113395884	113396264
chr1	6299452	6299715			chr1	113895386	113895821
chr1	6306000	6306222			chr1	113919894	113920143
chr1	6320815	6320960			chr1	114835393	114835853
chr1	6321091	6321445			chr1	114983095	114983749
chr1	6329950	6330422			chr1	115032771	115033490
chr1	6395500	6395846			chr1	115234646	115234826
chr1	6412291	6412734			chr1	115697208	115697598
chr1	6424973	6425409			chr1	115922058	115922631
chr1	6466280	6466466			chr1	116229668	116229916
chr1	6479950	6480268			chr1	116532276	116532887
chr1	6480799	6480958			chr1	117090429	117090886
chr1	6526161	6526339			chr1	117418227	117418528
chr1	6531607	6531781			chr1	117510256	117510663
chr1	6549167	6549615			chr1	118453775	118454145
chr1	6709377	6709612			chr1	118737311	118737802
chr1	6927890	6928314			chr1	119278925	119279568
chr1	7022442	7023599			chr1	119363496	119363785
chr1	7842140	7842288			chr1	1196673	1196922
chr1	7945432	7945948			chr1	119692356	119693050
chr1	8014002	8014551			chr1	119953646	119954067
chr1	8048762	8049253			chr1	120004008	120004529
chr1	8051840	8052425			chr1	120010921	120011390
chr1	8077774	8077881			chr1	120171133	120171444
chr1	8078923	8079354			chr1	121133014	121133722
chr1	8299154	8300089			chr1	121218558	121219111
chr1	8407799	8408020			chr1	12476242	12476570
chr1	8497251	8497830			chr1	12750222	12750759
chr1	8503495	8504168			chr1	12777240	12777614
chr1	8566202	8566435			chr1	1356632	1357208
chr1	8580521	8581100			chr1	14088248	14088703
chr1	8849535	8850159			chr1	142805405	142805812
chr1	8975676	8975806			chr1	145026195	145026460
chr1	8999614	9000134			chr1	145046230	145046471
chr1	9070923	9071474			chr1	145071387	145071896
chr1	9139238	9139474			chr1	145072301	145072543
chr1	9511425	9511857			chr1	145122501	145122680
chr1	9589214	9589570			chr1	145124869	145125592
chr1	9619713	9620238			chr1	145159945	145160145
chr1	9759419	9759794			chr1	145239734	145239910
chr1	9774301	9774754			chr1	145293036	145293151
chr1	9777735	9778155			chr1	145772244	145772470
chr1	9781866	9782068			chr1	14621760	14621955
chr1	9934823	9935582			chr1	147184498	147185019
chr1	10145051	10145644			chr1	147188492	147188707
chr1	10438595	10438894			chr1	14731179	14731812
chr1	10446896	10447135			chr1	14817864	14818670
chr1	10480600	10480853			chr1	14823229	14823645
chr1	10485577	10485779			chr1	148947002	148947247
chr1	10486980	10487553			chr1	149360696	149360971
chr1	10615586	10615967			chr1	149782381	149782830
chr1	10712028	10712118			chr1	150767707	150768063
chr1	10895906	10896327			chr1	150800019	150800600
chr1	10960709	10961181			chr1	151520316	151520625
chr1	10995388	10995616			chr1	151599303	151599859
chr1	11111438	11112674			chr1	151659553	151660073
chr1	11112807	11113981			chr1	151721185	151721719
chr1	11150872	11151063			chr1	151933637	151934551
chr1	11538760	11539474			chr1	152028733	152029177
chr1	11544243	11544355			chr1	152074424	152074918
chr1	11708945	11709145			chr1	152095003	152095382
chr1	11862891	11863349			chr1	1522112	1522356
chr1	11878547	11878825			chr1	152218536	152218925
chr1	11919041	11919175			chr1	152307689	152308224
chr1	11919439	11919924			chr1	152513485	152513716
chr1	12000745	12000983			chr1	152539107	152539486
chr1	12027243	12027656			chr1	152758508	152759132
chr1	12062086	12062635			chr1	152765714	152766187
chr1	12082888	12083021			chr1	152814111	152815044
chr1	12256846	12257100			chr1	153104287	153104846
chr1	12662383	12662464			chr1	153450818	153451805
chr1	12775131	12775412			chr1	15358367	15358652
chr1	14214992	14215533			chr1	153829335	153829596
chr1	14322797	14323244			chr1	154131272	154131450
chr1	14464695	14464955			chr1	154339088	154339401
chr1	14517046	14517392			chr1	154426983	154427311
chr1	14730368	14730830			chr1	154523880	154524324
chr1	14806412	14806909			chr1	154712967	154713210
chr1	15086291	15086775			chr1	154760683	154761055
chr1	15202472	15203088			chr1	154829903	154830158
chr1	15233158	15233547			chr1	155022024	155022417
chr1	15407200	15407449			chr1	155559611	155559973
chr1	15414120	15414351			chr1	155681795	155682071
chr1	15448780	15449105			chr1	155751732	155752317
chr1	15449863	15449999			chr1	155768629	155768988
chr1	15461470	15462673			chr1	15585615	15585800
chr1	15676696	15677035			chr1	156149792	156150118
chr1	15710792	15711320			chr1	156947523	156948046
chr1	16018866	16019133			chr1	157275048	157275394
chr1	16061347	16061776			chr1	157410091	157410223
chr1	16078317	16078529			chr1	157447032	157447627
chr1	16156199	16157007			chr1	157468931	157469103
chr1	16158600	16158987			chr1	157641358	157642078
chr1	16343920	16344335			chr1	157825069	157825351
chr1	16345636	16345745			chr1	157882643	157883012
chr1	16353252	16353694			chr1	158043813	158044000
chr1	16552999	16553748			chr1	158077228	158077548
chr1	16705689	16706179			chr1	158572782	158572994
chr1	16770524	16770709			chr1	158667279	158667693
chr1	16887188	16887787			chr1	158671385	158671808
chr1	17026954	17027318			chr1	158773359	158773581
chr1	17034253	17034406			chr1	158945778	158946459
chr1	17034658	17034793			chr1	159336188	159336442
chr1	17092234	17092505			chr1	159810840	159812000
chr1	17423808	17424586			chr1	160151847	160152406
chr1	17425353	17425485			chr1	160214096	160214844
chr1	17456753	17457215			chr1	160573589	160574084
chr1	17486894	17487550			chr1	160634647	160634775
chr1	17697721	17697901			chr1	160641389	160642169
chr1	17743882	17744433			chr1	160669711	160669926
chr1	17760611	17760908			chr1	160803622	160803834
chr1	17764256	17764785			chr1	160903452	160904468
chr1	17767128	17767300			chr1	160956390	160956979
chr1	17795209	17795616			chr1	161205974	161206291
chr1	17796371	17797221			chr1	161267345	161267562
chr1	17801465	17801933			chr1	161771729	161772383
chr1	17998067	17998560			chr1	161840381	161841151
chr1	18368331	18368845			chr1	162065124	162065393
chr1	19206310	19206587			chr1	162079296	162079747
chr1	19640114	19640372			chr1	162123290	162123520
chr1	19664726	19665146			chr1	162150698	162151041
chr1	19780104	19780636			chr1	162192571	162192852
chr1	20355946	20356453			chr1	162271983	162272316
chr1	20415855	20416410			chr1	162559885	162560241
chr1	20473621	20473889			chr1	162693977	162694443
chr1	20559057	20559400			chr1	162713086	162713999
chr1	20938632	20939258			chr1	163195155	163195606
chr1	21026125	21026292			chr1	163232782	163233483
chr1	21054411	21055277			chr1	163417497	163417762
chr1	21384660	21384838			chr1	163626172	163626395
chr1	21390625	21390859			chr1	163671737	163671936
chr1	21627416	21627788			chr1	163673647	163674062
chr1	21636714	21637165			chr1	163861850	163863002
chr1	21655809	21656144			chr1	163905080	163905572
chr1	21763643	21763894			chr1	163949413	163950180
chr1	21874729	21874975			chr1	163970265	163970834
chr1	21978281	21978518			chr1	164146423	164146983
chr1	22111275	22111457			chr1	164641987	164642290
chr1	22356835	22357300			chr1	164670411	164670650
chr1	22769061	22769289			chr1	165267535	165267709
chr1	22780248	22780342			chr1	165595932	165596488
chr1	22955555	22956234			chr1	165597620	165597806
chr1	23155580	23155972			chr1	165957667	165957828
chr1	23333692	23333825			chr1	166000995	166002085
chr1	23684006	23684657			chr1	16619898	16620313
chr1	23697409	23697829			chr1	166324454	166324679
chr1	23753518	23753645			chr1	166726745	166726928
chr1	23762915	23763671			chr1	166822607	166822978
chr1	23852910	23853021			chr1	166887512	166888387
chr1	23919963	23920499			chr1	166911863	166912281
chr1	24201937	24202330			chr1	167109367	167109502
chr1	24239944	24240294			chr1	167281890	167282450
chr1	24466662	24467397			chr1	167325291	167325444
chr1	24513515	24513916			chr1	167389769	167390573
chr1	24623793	24624214			chr1	167628149	167628910
chr1	24626551	24626658			chr1	167723477	167724213
chr1	24645730	24646180			chr1	168007068	168007412
chr1	24661533	24661764			chr1	168011304	168011987
chr1	24918317	24918660			chr1	168257321	168257879
chr1	24932185	24932799			chr1	16830121	16830416
chr1	24958743	24959692			chr1	168308808	168309178
chr1	25202461	25203058			chr1	168446205	168446735
chr1	25444056	25444199			chr1	168683433	168684196
chr1	25757753	25758007			chr1	169173537	169173703
chr1	25914420	25915223			chr1	169420355	169420919
chr1	26053638	26053746			chr1	16942379	16942560
chr1	26237190	26237591			chr1	169754786	169755107
chr1	26245163	26245512			chr1	170169999	170170387
chr1	26371884	26372272			chr1	170321637	170322169
chr1	26377466	26377692			chr1	170671222	170671804
chr1	26393450	26393676			chr1	170738978	170739162
chr1	26405129	26405266			chr1	170956607	170957264
chr1	26485755	26485922			chr1	170958496	170959069
chr1	26490884	26491411			chr1	171299348	171300025
chr1	26503673	26504106			chr1	171600213	171600567
chr1	26527470	26528070			chr1	171914924	171915801
chr1	26632594	26632723			chr1	171988715	171988918
chr1	26646027	26646367			chr1	172128341	172129294
chr1	26662571	26663469			chr1	17214709	17214955
chr1	26677395	26677571			chr1	172235019	172236467
chr1	26685308	26685887			chr1	172476136	172476321
chr1	26714000	26714131			chr1	172552603	172553212
chr1	26735903	26736148			chr1	172595704	172596190
chr1	26736566	26737334			chr1	173227071	173227234
chr1	26739105	26739308			chr1	173401272	173401660
chr1	26855817	26856311			chr1	173557029	173557501
chr1	26962303	26962621			chr1	173651302	173652120
chr1	27118709	27118795			chr1	173662348	173663231
chr1	27286757	27287171			chr1	173740344	173741171
chr1	27333635	27333946			chr1	174198739	174198981
chr1	27376084	27376729			chr1	174247334	174247845
chr1	27464087	27464313			chr1	174341882	174342145
chr1	27469016	27469242			chr1	174345472	174345972
chr1	27487954	27488511			chr1	17436451	17436830
chr1	27614210	27614739			chr1	174488199	174489354
chr1	27686563	27686844			chr1	174570182	174570491
chr1	27709772	27710190			chr1	17462020	17462410
chr1	27714945	27715159			chr1	174686050	174686237
chr1	27826827	27826907			chr1	175256595	175256839
chr1	27850059	27850393			chr1	175325399	175325528
chr1	28013101	28013499			chr1	175549268	175550189
chr1	28484431	28484845			chr1	175890463	175890771
chr1	28489693	28490494			chr1	175895807	175896037
chr1	28494354	28494440			chr1	176006810	176007221
chr1	28520369	28520737			chr1	176126235	176126776
chr1	28615071	28615441			chr1	176159191	176159349
chr1	28678130	28678681			chr1	176221236	176222286
chr1	28848153	28848856			chr1	17635967	17636122
chr1	28867151	28867634			chr1	176466864	176467125
chr1	29047033	29047242			chr1	176634006	176635195
chr1	29047678	29048244			chr1	176725539	176725788
chr1	29101603	29102255			chr1	176768593	176768717
chr1	29108443	29108994			chr1	176781033	176781416
chr1	29214333	29214996			chr1	176908336	176908580
chr1	29291930	29292479			chr1	176923459	176923599
chr1	29448692	29449027			chr1	176969676	176969976
chr1	29516142	29516647			chr1	177058056	177058489
chr1	29553818	29554452			chr1	177196113	177196437
chr1	29565613	29566050			chr1	177259367	177259858
chr1	29567120	29567814			chr1	177563908	177564875
chr1	29651092	29651787			chr1	177713237	177714019
chr1	29779965	29780283			chr1	177748924	177749054
chr1	29800994	29801355			chr1	177897980	177898386
chr1	29870079	29870755			chr1	178046901	178047495
chr1	30435799	30436355			chr1	178270403	178270563
chr1	30463965	30464173			chr1	178351405	178352003
chr1	30684540	30684728			chr1	178429285	178429685
chr1	31618140	31618815			chr1	178433157	178433621
chr1	31645115	31645389			chr1	178446074	178446949
chr1	31687607	31687982			chr1	178776848	178777059
chr1	31862940	31863391			chr1	178820186	178820589
chr1	31974861	31975193			chr1	179088282	179089208
chr1	31976782	31977043			chr1	179174429	179176440
chr1	32041211	32041341			chr1	179287709	179288235
chr1	32047431	32047678			chr1	179326104	179326337
chr1	32055124	32055271			chr1	179884921	179885504
chr1	32143231	32143322			chr1	179905605	179905743
chr1	32390601	32390824			chr1	17998731	17998993
chr1	32526534	32526862			chr1	18008972	18009179
chr1	32739357	32739762			chr1	180331091	180331760
chr1	32752400	32752627			chr1	180434564	180435208
chr1	32801448	32802164			chr1	180689771	180690336
chr1	32924515	32924648			chr1	180799804	180800338
chr1	33132945	33133109			chr1	180825048	180825542
chr1	33182268	33182962			chr1	180930570	180930979
chr1	33193578	33193792			chr1	181131800	181132086
chr1	33207035	33207448			chr1	181201048	181201252
chr1	33225442	33226114			chr1	181208940	181209247
chr1	33226681	33226940			chr1	181221939	181222398
chr1	33352194	33352476			chr1	1812246	1812500
chr1	33358393	33359040			chr1	181492499	181493004
chr1	33366834	33367336			chr1	181578053	181578616
chr1	33390519	33390823			chr1	181610153	181610531
chr1	33413214	33413630			chr1	181616639	181617229
chr1	33475294	33475436			chr1	181623029	181623212
chr1	33516325	33516687			chr1	1820222	1820871
chr1	34535796	34536345			chr1	182142984	182143656
chr1	34579567	34579726			chr1	182286722	182287466
chr1	34888093	34888201			chr1	182349045	182349224
chr1	35220898	35221167			chr1	182364271	182364779
chr1	35228269	35228708			chr1	182367273	182367946
chr1	35309661	35310236			chr1	182592482	182592613
chr1	35311089	35311370			chr1	182698379	182698695
chr1	35394814	35395083			chr1	182698879	182699165
chr1	36020479	36021047			chr1	182724754	182725125
chr1	36036321	36036447			chr1	182823498	182823809
chr1	36168154	36168612			chr1	183147936	183148764
chr1	36172704	36173783			chr1	183533798	183534180
chr1	36300944	36301464			chr1	183688314	183688825
chr1	36335086	36335428			chr1	183723544	183723890
chr1	36349210	36349673			chr1	183742642	183743261
chr1	36351525	36352065			chr1	18383107	18383374
chr1	36534540	36534853			chr1	183874696	183875362
chr1	36643822	36643944			chr1	183963996	183964917
chr1	36644501	36644885			chr1	184043608	184043795
chr1	36724163	36724569			chr1	184175226	184175458
chr1	36771432	36772182			chr1	184506154	184506465
chr1	36791407	36791654			chr1	184846631	184847200
chr1	36807496	36808044			chr1	185201581	185202392
chr1	37678930	37680373			chr1	185416528	185416987
chr1	37721081	37721477			chr1	185543726	185543974
chr1	37917470	37917853			chr1	185685845	185685957
chr1	38070763	38071348			chr1	185978161	185978786
chr1	38261078	38261403			chr1	185991910	185992649
chr1	38471163	38471408			chr1	186333084	186333388
chr1	38541851	38542002			chr1	186451687	186452949
chr1	38554054	38554855			chr1	186601116	186601616
chr1	38708239	38708411			chr1	186654825	186655221
chr1	38708742	38709114			chr1	186738090	186738442
chr1	38968464	38968788			chr1	186775580	186775910
chr1	39023945	39024037			chr1	186817574	186818646
chr1	39024275	39024822			chr1	186843687	186844313
chr1	39420696	39421078			chr1	187079146	187079476
chr1	39434708	39435119			chr1	187232605	187233073
chr1	39467006	39467978			chr1	187467087	187467509
chr1	39570861	39571697			chr1	187540727	187541218
chr1	39741838	39742301			chr1	187565153	187565737
chr1	39775010	39775593			chr1	187865988	187867256
chr1	39957078	39957630			chr1	188336656	188337373
chr1	40105221	40105774			chr1	188348512	188348908
chr1	40176362	40176684			chr1	188374798	188375269
chr1	40445264	40446733			chr1	188467332	188467507
chr1	40596674	40596936			chr1	188571603	188572143
chr1	41099659	41099890			chr1	188677405	188678750
chr1	41131034	41131710			chr1	188701788	188702418
chr1	41249340	41249510			chr1	188854461	188855036
chr1	41249811	41250041			chr1	188913695	188914003
chr1	41267967	41268471			chr1	189019075	189019553
chr1	41300908	41301064			chr1	189020449	189020898
chr1	41440736	41440899			chr1	189499332	189500198
chr1	41446559	41446724			chr1	189600329	189600576
chr1	41707197	41708524			chr1	189680861	189681339
chr1	41826001	41826164			chr1	189816766	189817061
chr1	41836197	41836756			chr1	189952344	189952628
chr1	41837536	41838254			chr1	189979159	189979618
chr1	41870967	41871072			chr1	190103256	190103769
chr1	41881190	41881802			chr1	190179653	190180301
chr1	41916391	41916630			chr1	190689815	190690330
chr1	41980933	41981309			chr1	191097487	191097949
chr1	42631242	42632354			chr1	191174470	191175300
chr1	42635759	42635944			chr1	191269878	191270654
chr1	42637703	42637800			chr1	191400021	191400185
chr1	42802900	42803034			chr1	191503175	191503907
chr1	42835165	42835460			chr1	191757510	191758196
chr1	42846287	42846849			chr1	191889605	191890400
chr1	42898488	42898698			chr1	191943275	191943488
chr1	43199803	43200036			chr1	191982368	191982528
chr1	43205745	43206217			chr1	192445821	192446294
chr1	43325114	43325353			chr1	192490803	192491100
chr1	43463567	43463910			chr1	192564268	192564677
chr1	43473583	43474942			chr1	192890479	192890787
chr1	43476823	43477150			chr1	192952197	192952930
chr1	43751013	43751621			chr1	193169890	193170271
chr1	43757959	43758473			chr1	193174908	193175509
chr1	43814455	43815409			chr1	193416377	193417036
chr1	43831974	43832137			chr1	193502626	193503186
chr1	43997331	43997498			chr1	193600614	193600982
chr1	44001909	44002422			chr1	193911860	193912376
chr1	44011536	44012008			chr1	194011861	194012484
chr1	44014134	44014337			chr1	194262129	194262617
chr1	44015672	44016174			chr1	194363535	194364271
chr1	44023400	44023873			chr1	194501453	194502293
chr1	44031263	44031604			chr1	194888141	194888639
chr1	44068474	44069127			chr1	194976952	194977331
chr1	44396337	44396779			chr1	19503071	19503669
chr1	44397134	44397333			chr1	195185858	195186683
chr1	44584454	44584703			chr1	195363750	195364533
chr1	44612730	44613086			chr1	195444825	195446612
chr1	44825242	44825868			chr1	195643851	195644350
chr1	44874512	44874659			chr1	196163951	196164218
chr1	45049820	45050234			chr1	196272078	196272584
chr1	45795008	45795546			chr1	196274393	196274627
chr1	45801604	45802029			chr1	196372263	196372549
chr1	45950933	45951074			chr1	197070193	197070928
chr1	45974684	45974847			chr1	197397856	197398678
chr1	46008310	46008515			chr1	197420575	197420768
chr1	46043515	46043858			chr1	197459341	197459996
chr1	46197599	46197779			chr1	197797996	197798478
chr1	46262569	46263030			chr1	197993691	197994528
chr1	46392679	46393179			chr1	198223787	198224915
chr1	46509166	46509812			chr1	198287054	198287492
chr1	46519510	46519715			chr1	198418426	198418845
chr1	46523543	46524120			chr1	198521564	198522349
chr1	46630029	46630180			chr1	198697557	198697643
chr1	46676828	46677197			chr1	198769464	198770062
chr1	46785858	46787094			chr1	199275650	199276311
chr1	46795549	46796057			chr1	199331639	199332514
chr1	46799139	46799813			chr1	199436133	199436583
chr1	46867633	46868287			chr1	199440866	199441530
chr1	46913963	46914392			chr1	199749190	199749560
chr1	46955286	46955715			chr1	199761102	199761680
chr1	47023766	47024445			chr1	200076215	200076706
chr1	47773292	47773954			chr1	200079364	200080115
chr1	47868317	47868743			chr1	200485127	200485625
chr1	47884524	47884811			chr1	200666496	200666823
chr1	47910412	47910797			chr1	201258683	201259159
chr1	47993463	47993612			chr1	201530897	201531004
chr1	48008088	48008242			chr1	201539498	201539696
chr1	48011603	48011978			chr1	201929905	201930116
chr1	48030131	48030601			chr1	202184126	202184659
chr1	48108586	48109073			chr1	202712619	202713369
chr1	48152388	48152551			chr1	202804403	202804576
chr1	48363832	48364347			chr1	20282268	20283088
chr1	48449465	48450347			chr1	202966890	202967474
chr1	48908289	48909093			chr1	202996851	202997055
chr1	48996222	48996853			chr1	203692017	203692326
chr1	49076539	49077163			chr1	203771140	203771576
chr1	49110199	49111959			chr1	203920668	203920876
chr1	49149725	49149996			chr1	204231253	204232715
chr1	49722686	49723537			chr1	204260476	204261815
chr1	50513544	50513989			chr1	204494125	204494649
chr1	50745428	50746011			chr1	204570734	204571807
chr1	50884553	50884751			chr1	204614965	204615344
chr1	51186290	51186468			chr1	205117535	205117801
chr1	51186866	51187042			chr1	205152230	205152466
chr1	51375982	51376651			chr1	205585460	205586267
chr1	51396786	51397431			chr1	205704372	205705158
chr1	52104040	52104355			chr1	207046559	207047279
chr1	52115121	52115739			chr1	207441634	207442040
chr1	52312481	52312720			chr1	207661518	207661646
chr1	52322227	52323008			chr1	207758425	207759006
chr1	52508697	52508948			chr1	208265326	208265906
chr1	52585005	52585200			chr1	208271813	208272233
chr1	52927550	52927922			chr1	208413563	208413944
chr1	53125499	53126063			chr1	208536386	208537004
chr1	53298205	53298311			chr1	208541787	208542364
chr1	53301778	53302217			chr1	208566867	208567125
chr1	53302536	53302704			chr1	208704378	208704542
chr1	53308166	53309336			chr1	208704921	208705049
chr1	53372827	53373466			chr1	208721247	208721876
chr1	53576722	53577169			chr1	209151550	209151904
chr1	53581470	53581984			chr1	209316837	209317434
chr1	53925980	53926224			chr1	20946591	20946979
chr1	53972975	53973266			chr1	209476752	209476961
chr1	53973824	53974396			chr1	209536312	209536772
chr1	54485510	54485686			chr1	209874771	209875367
chr1	54628788	54629220			chr1	209898721	209899410
chr1	54664743	54664855			chr1	210115139	210115687
chr1	54789044	54789429			chr1	210132771	210133526
chr1	54819723	54819850			chr1	210135638	210136206
chr1	54844208	54844633			chr1	210151955	210152385
chr1	54894701	54895169			chr1	210160521	210161264
chr1	54937362	54937635			chr1	210198424	210198590
chr1	54939943	54940222			chr1	210250032	210250617
chr1	54947274	54947350			chr1	210266207	210266441
chr1	54956049	54956489			chr1	210290894	210291524
chr1	55029873	55030437			chr1	210324475	210324788
chr1	55089077	55089734			chr1	210360919	210361340
chr1	55106756	55107114			chr1	210378684	210379184
chr1	55136481	55137100			chr1	210586106	210586751
chr1	55257728	55257807			chr1	210814818	210815712
chr1	55266536	55267373			chr1	210903250	210903654
chr1	56088915	56089283			chr1	210918065	210918242
chr1	56293633	56294212			chr1	211153765	211154130
chr1	56446453	56446567			chr1	211365668	211366361
chr1	56498019	56498463			chr1	211495363	211495577
chr1	56863651	56863844			chr1	211703593	211703736
chr1	56918836	56919685			chr1	211987083	211987897
chr1	56959996	56960330			chr1	212061404	212061740
chr1	56984955	56985220			chr1	212279462	212280064
chr1	57035387	57035925			chr1	212320823	212321358
chr1	57277012	57277424			chr1	212386317	212386691
chr1	57737158	57737365			chr1	212719275	212719807
chr1	57747223	57747368			chr1	212724894	212725225
chr1	57773029	57773621			chr1	212858878	212859195
chr1	57889612	57889775			chr1	212987969	212988290
chr1	58057624	58057913			chr1	213062529	213062857
chr1	58062715	58062901			chr1	213079800	213080145
chr1	58065891	58066397			chr1	21328168	21328947
chr1	58244078	58244163			chr1	213384126	213385464
chr1	58489648	58490814			chr1	213490225	213490662
chr1	58800853	58801462			chr1	213508020	213508648
chr1	59034138	59034580			chr1	21354193	21354743
chr1	59085950	59086340			chr1	214495360	214496054
chr1	59086702	59086809			chr1	214605412	214606201
chr1	59170287	59170840			chr1	215020148	215020377
chr1	59643483	59643818			chr1	215021188	215021958
chr1	60222932	60223354			chr1	215220267	215220859
chr1	60234260	60235345			chr1	215227644	215228059
chr1	60279965	60281052			chr1	215282649	215283413
chr1	60927447	60928148			chr1	215448145	215448599
chr1	61391196	61391437			chr1	215559936	215560647
chr1	61852301	61852968			chr1	215610494	215611074
chr1	61942958	61943312			chr1	215639663	215640089
chr1	61952848	61953132			chr1	215898889	215899166
chr1	62108218	62108739			chr1	216297617	216297944
chr1	62207669	62209128			chr1	216567691	216567921
chr1	62209493	62210326			chr1	216635019	216635288
chr1	62246606	62247675			chr1	216640716	216641173
chr1	62337911	62338212			chr1	216939443	216939682
chr1	62339323	62339552			chr1	217030198	217030873
chr1	62432392	62432774			chr1	217196717	217197034
chr1	62645818	62646625			chr1	217434965	217435524
chr1	62657165	62657793			chr1	217634464	217635220
chr1	62660156	62660616			chr1	217842038	217842556
chr1	62663786	62664666			chr1	218008865	218009334
chr1	62744851	62745122			chr1	218146280	218146605
chr1	62773696	62774181			chr1	218397150	218397782
chr1	62783797	62784078			chr1	218556544	218556916
chr1	62784257	62784404			chr1	219143226	219143609
chr1	62784565	62785189			chr1	219173640	219174279
chr1	62802772	62804065			chr1	219191762	219192540
chr1	62855357	62855466			chr1	219211041	219211307
chr1	62891946	62892489			chr1	219297387	219297564
chr1	62902876	62903313			chr1	219334292	219335081
chr1	62942560	62942793			chr1	219344528	219345090
chr1	63226218	63226480			chr1	219405991	219406856
chr1	63498902	63499192			chr1	219464914	219465622
chr1	63500139	63500276			chr1	21966116	21966442
chr1	63655370	63656131			chr1	219667566	219667708
chr1	63760292	63761156			chr1	219712533	219712913
chr1	63770603	63771357			chr1	219952817	219952993
chr1	63780164	63780959			chr1	219972877	219973716
chr1	63782642	63783308			chr1	220388912	220389193
chr1	63787900	63788244			chr1	220493733	220493907
chr1	63793216	63793569			chr1	220712767	220713628
chr1	64056291	64056494			chr1	220850582	220851469
chr1	64076916	64077362			chr1	220902876	220903816
chr1	64131325	64131812			chr1	221129869	221130114
chr1	64132528	64132661			chr1	221858848	221859450
chr1	64309439	64309998			chr1	221990919	221991560
chr1	64356984	64357603			chr1	222272850	222273546
chr1	64387018	64387353			chr1	222274085	222274280
chr1	64801200	64801505			chr1	222579433	222579959
chr1	64822048	64823710			chr1	222619343	222619513
chr1	64974186	64974692			chr1	222813689	222813852
chr1	64984383	64985063			chr1	222814760	222815612
chr1	65455270	65455589			chr1	222969908	222970161
chr1	65531756	65532067			chr1	223040333	223041123
chr1	65555874	65556562			chr1	223082171	223082382
chr1	65605589	65606268			chr1	223160697	223161428
chr1	65613626	65613901			chr1	223240698	223241132
chr1	65636228	65636581			chr1	223334261	223334421
chr1	65687519	65688042			chr1	224049481	224049939
chr1	65774800	65776253			chr1	224257565	224257998
chr1	66019774	66020437			chr1	22495304	22495734
chr1	67720339	67720652			chr1	225071446	225071616
chr1	67842063	67842352			chr1	225241090	225241944
chr1	67864787	67866695			chr1	225285952	225286440
chr1	67904962	67905263			chr1	225298781	225299327
chr1	67958942	67959601			chr1	225307253	225307912
chr1	67981070	67981980			chr1	225342890	225343083
chr1	68204130	68204453			chr1	225347402	225347829
chr1	68510893	68511001			chr1	225554329	225555591
chr1	68519308	68519785			chr1	225558774	225559254
chr1	68742044	68742474			chr1	225560435	225560591
chr1	68756480	68756698			chr1	225702530	225702832
chr1	68785843	68786378			chr1	22646971	22647499
chr1	68930480	68931104			chr1	226627197	226627525
chr1	68961246	68961474			chr1	226628517	226629009
chr1	69205212	69205472			chr1	226725871	226726026
chr1	69993790	69993900			chr1	227157191	227157485
chr1	70817811	70818016			chr1	227170094	227170350
chr1	70832308	70833852			chr1	227237774	227238033
chr1	70839187	70840009			chr1	227589246	227590107
chr1	70914808	70915102			chr1	227640546	227640703
chr1	70926305	70927194			chr1	227759081	227759518
chr1	70928160	70928716			chr1	228605119	228605632
chr1	71858768	71859842			chr1	228948901	228949034
chr1	72466427	72466905			chr1	229183022	229183895
chr1	72500340	72501135			chr1	229540625	229540952
chr1	73531203	73531762			chr1	229698670	229698981
chr1	73909658	73909972			chr1	230262856	230263025
chr1	73913842	73914205			chr1	230309185	230309331
chr1	75437817	75438318			chr1	230814806	230815069
chr1	75599996	75600932			chr1	230866655	230866910
chr1	76186609	76187017			chr1	230950434	230951058
chr1	76196708	76196947			chr1	231050898	231051397
chr1	76207840	76208413			chr1	231071729	231072101
chr1	76307899	76308094			chr1	231135737	231136141
chr1	76556977	76557592			chr1	231181064	231181458
chr1	76561438	76561833			chr1	231587478	231588260
chr1	76913165	76913468			chr1	231712756	231713150
chr1	77060776	77061167			chr1	231727286	231727455
chr1	77191639	77192450			chr1	231914825	231915809
chr1	77333851	77334480			chr1	232445561	232445899
chr1	77446821	77447311			chr1	232446358	232446671
chr1	78153326	78153725			chr1	232455858	232456382
chr1	78448471	78449398			chr1	232945777	232946903
chr1	78679742	78680524			chr1	233132012	233132932
chr1	79709230	79709528			chr1	233192169	233192470
chr1	80112667	80112957			chr1	233751845	233752639
chr1	80167328	80169017			chr1	23377718	23378492
chr1	80262789	80263566			chr1	234263108	234263908
chr1	80317803	80317905			chr1	234378042	234378451
chr1	80394599	80395000			chr1	234580181	234580389
chr1	81013253	81013426			chr1	23461242	23462176
chr1	81814684	81815350			chr1	234630068	234630350
chr1	82016536	82016992			chr1	235051092	235051850
chr1	82128745	82129351			chr1	235387090	235387758
chr1	82274395	82274915			chr1	235475584	235475793
chr1	82531617	82532068			chr1	235499815	235500454
chr1	83108326	83108643			chr1	235628737	235629142
chr1	83261309	83261748			chr1	236098465	236098973
chr1	83313785	83314342			chr1	236337079	236337363
chr1	83521163	83521723			chr1	236476726	236477129
chr1	84253169	84253636			chr1	236502318	236502943
chr1	84969198	84969745			chr1	236791348	236791740
chr1	85100400	85101097			chr1	236967279	236967616
chr1	85181261	85181983			chr1	237000949	237001585
chr1	85229856	85230265			chr1	237071619	237071833
chr1	85247754	85248533			chr1	237074858	237075507
chr1	85690538	85691204			chr1	237172947	237173565
chr1	86441519	86442232			chr1	237531120	237531341
chr1	86743492	86744117			chr1	237902019	237903023
chr1	86927157	86927594			chr1	237903308	237903408
chr1	86967922	86968922			chr1	238056931	238057120
chr1	86969391	86969996			chr1	238069718	238069913
chr1	87338100	87338703			chr1	238135507	238136433
chr1	87453191	87453452			chr1	238189264	238190263
chr1	87479142	87479323			chr1	238234331	238235111
chr1	87783951	87784297			chr1	238486228	238486464
chr1	87869965	87870304			chr1	238537301	238537473
chr1	87916505	87916994			chr1	238938682	238939169
chr1	88300516	88300988			chr1	238956732	238957222
chr1	88740146	88740663			chr1	239126130	239126291
chr1	89167575	89167790			chr1	239472121	239473114
chr1	89241941	89242392			chr1	239604595	239604930
chr1	90235627	90236156			chr1	239702070	239702674
chr1	90394960	90395524			chr1	239710342	239710724
chr1	90415698	90416596			chr1	239719962	239720381
chr1	90420824	90421665			chr1	239775096	239775508
chr1	90439875	90440284			chr1	239821572	239821822
chr1	90459296	90459426			chr1	239889275	239889648
chr1	91172453	91173184			chr1	239890370	239890778
chr1	91183400	91183949			chr1	239988357	239988600
chr1	91195066	91195293			chr1	240042746	240043102
chr1	91243691	91244619			chr1	240049606	240050526
chr1	91274479	91275423			chr1	240342517	240342675
chr1	91292143	91292804			chr1	240434446	240434690
chr1	92079232	92079521			chr1	240793602	240794220
chr1	92230833	92231148			chr1	240857077	240857646
chr1	92314729	92315001			chr1	241153232	241153824
chr1	92379434	92380112			chr1	241184422	241184969
chr1	92381681	92382031			chr1	241299679	241300467
chr1	92382415	92382906			chr1	241367443	241367627
chr1	92385625	92385779			chr1	241382627	241383264
chr1	92409514	92410142			chr1	241418934	241419183
chr1	92414563	92415278			chr1	241474726	241475208
chr1	92509174	92509674			chr1	241603084	241603898
chr1	92907124	92908266			chr1	241665883	241666441
chr1	93119401	93120005			chr1	241827762	241828261
chr1	93189341	93189812			chr1	241836859	241837590
chr1	93239943	93240362			chr1	241942495	241942873
chr1	93380690	93380828			chr1	241964159	241964614
chr1	93865400	93865871			chr1	242024292	242024496
chr1	93939318	93940112			chr1	242122691	242123447
chr1	94043316	94043640			chr1	242652768	242653399
chr1	94059363	94060094			chr1	242711846	242712094
chr1	94211898	94212326			chr1	243359989	243360473
chr1	94272717	94273383			chr1	243390927	243391396
chr1	94276702	94277196			chr1	243458935	243459388
chr1	94286167	94287459			chr1	243498303	243498918
chr1	94566401	94567540			chr1	243543182	243543846
chr1	94583624	94583949			chr1	243632678	243633108
chr1	94591611	94592064			chr1	243716467	243716811
chr1	94808082	94808332			chr1	243885325	243885873
chr1	95123271	95124140			chr1	244255511	244256776
chr1	95124859	95125524			chr1	244476755	244477479
chr1	95272092	95272828			chr1	244497292	244498083
chr1	95328189	95328769			chr1	24455084	24455667
chr1	95505332	95505620			chr1	244566857	244567289
chr1	95551740	95552158			chr1	244674439	244675186
chr1	95587872	95588210			chr1	244793210	244793527
chr1	95592372	95592785			chr1	245379593	245380584
chr1	96022799	96023035			chr1	245551949	245552219
chr1	96275491	96276135			chr1	24585270	24585801
chr1	96610215	96610512			chr1	245872188	245872528
chr1	96940362	96941342			chr1	246061605	246061889
chr1	97180702	97181559			chr1	246159613	246160405
chr1	98661247	98661571			chr1	246175669	246176142
chr1	98670781	98671310			chr1	246357917	246358317
chr1	98672466	98672677			chr1	246370306	246370876
chr1	99587672	99588033			chr1	246546115	246547399
chr1	100100743	100101816			chr1	246819490	246819995
chr1	100104447	100104819			chr1	246863568	246864273
chr1	100224482	100224733			chr1	246982677	246983014
chr1	100301489	100302217			chr1	24715796	24716224
chr1	100309470	100310059			chr1	247206363	247206531
chr1	100310505	100311056			chr1	247397899	247398787
chr1	100905635	100906002			chr1	247766028	247766239
chr1	101415075	101415602			chr1	247962068	247962330
chr1	101437874	101438106			chr1	248157250	248157439
chr1	101448329	101448659			chr1	248861349	248861721
chr1	102119055	102119779			chr1	25769867	25770249
chr1	102462005	102462853			chr1	26265135	26265358
chr1	102583700	102584075			chr1	26351746	26352415
chr1	104090403	104091023			chr1	26795571	26795724
chr1	104674875	104675291			chr1	27369223	27369479
chr1	104677446	104678234			chr1	27432931	27433165
chr1	105124308	105124457			chr1	28177950	28178374
chr1	105770195	105770418			chr1	28372324	28372724
chr1	106552439	106552591			chr1	28400613	28401127
chr1	107560321	107560606			chr1	28741727	28742350
chr1	108083181	108083731			chr1	29211245	29211442
chr1	108373027	108373579			chr1	29685910	29687062
chr1	108615241	108615590			chr1	30681604	30682497
chr1	108751383	108752416			chr1	30687970	30688183
chr1	109060179	109061052			chr1	30690911	30691713
chr1	109076106	109076871			chr1	31232210	31232651
chr1	109096610	109096929			chr1	31457894	31458204
chr1	109104407	109104600			chr1	31472670	31473493
chr1	109203503	109204196			chr1	31572344	31572639
chr1	109283979	109284164			chr1	32144091	32144369
chr1	109388642	109389026			chr1	32310780	32311163
chr1	109408217	109408533			chr1	32729400	32729916
chr1	109592875	109593615			chr1	33298224	33298394
chr1	109656559	109656956			chr1	33350499	33351377
chr1	109658837	109659226			chr1	33428795	33429016
chr1	109750349	109751301			chr1	33524530	33524907
chr1	109767952	109768467			chr1	33926795	33927004
chr1	109772136	109772850			chr1	34175507	34176043
chr1	109796996	109797475			chr1	35246203	35246513
chr1	109826717	109827273			chr1	36297416	36298407
chr1	109827594	109828307			chr1	36542281	36542848
chr1	110379489	110380081			chr1	36593460	36593686
chr1	110432348	110432510			chr1	36623045	36623414
chr1	110600671	110601060			chr1	36750276	36750581
chr1	111037214	111037895			chr1	36914428	36914728
chr1	111247389	111247541			chr1	38207468	38207646
chr1	111372377	111373050			chr1	38561101	38561520
chr1	111413430	111413871			chr1	39237109	39237353
chr1	111644363	111645000			chr1	39472696	39473582
chr1	111745726	111745882			chr1	39482093	39482930
chr1	111764127	111764415			chr1	39932275	39932662
chr1	111902009	111903484			chr1	40855607	40855815
chr1	111904410	111904641			chr1	41355497	41355926
chr1	111906989	111907122			chr1	41408596	41408748
chr1	111995138	111995505			chr1	41623896	41624477
chr1	112479752	112480124			chr1	41851289	41851436
chr1	112576695	112577259			chr1	42780190	42780517
chr1	112848562	112848874			chr1	42794674	42794942
chr1	112952088	112952539			chr1	43173263	43173578
chr1	113007110	113007536			chr1	43630599	43631072
chr1	113050592	113050900			chr1	43652851	43653615
chr1	113055663	113056042			chr1	43845054	43845344
chr1	113241336	113241893			chr1	43942343	43943083
chr1	113265152	113265824			chr1	44236524	44237124
chr1	113308763	113309173			chr1	44349090	44349426
chr1	113320872	113321114			chr1	44449979	44450220
chr1	113336857	113337031			chr1	44812224	44812807
chr1	113337411	113337939			chr1	44871718	44872189
chr1	113349801	113350035			chr1	44887328	44887712
chr1	113360428	113361050			chr1	44926533	44926876
chr1	113363929	113364691			chr1	45819018	45819486
chr1	113383638	113384150			chr1	45858684	45859086
chr1	113394933	113395172			chr1	45917893	45918484
chr1	113405463	113405653			chr1	46021499	46022041
chr1	113414914	113415689			chr1	46322490	46323242
chr1	113447648	113447888			chr1	46468059	46468450
chr1	113508386	113508901			chr1	46820909	46821402
chr1	113529213	113529372			chr1	47371131	47371770
chr1	113534512	113534616			chr1	47490265	47490510
chr1	113570101	113570604			chr1	47844672	47845512
chr1	113586425	113586734			chr1	48144886	48145132
chr1	113701284	113701779			chr1	48665688	48666063
chr1	113712266	113712543			chr1	48972648	48972959
chr1	113742422	113742808			chr1	50991083	50991629
chr1	113749029	113749399			chr1	51050876	51051221
chr1	113760239	113760835			chr1	51294812	51295827
chr1	113934047	113934181			chr1	51441871	51443121
chr1	114448222	114448395			chr1	51932585	51932920
chr1	114448896	114449191			chr1	51989287	51989991
chr1	114580612	114581445			chr1	52073611	52073847
chr1	114600899	114601783			chr1	52090466	52090811
chr1	114625721	114626190			chr1	52620156	52620504
chr1	115015616	115016293			chr1	52692279	52692662
chr1	115060048	115060347			chr1	53054532	53055111
chr1	115078082	115078380			chr1	53369819	53370275
chr1	115353148	115354243			chr1	53775431	53775666
chr1	115445961	115446599			chr1	53900370	53901204
chr1	115579581	115580154			chr1	54764807	54765039
chr1	115851621	115851858			chr1	54773410	54773896
chr1	116255968	116256172			chr1	54802512	54802647
chr1	116257175	116257803			chr1	54807708	54808529
chr1	116668299	116668852			chr1	54829875	54830837
chr1	116761806	116761962			chr1	5488298	5488683
chr1	116762412	116763038			chr1	55382764	55383246
chr1	116861287	116861886			chr1	55558217	55558433
chr1	117209854	117210661			chr1	55999993	56000568
chr1	117229744	117230960			chr1	56190682	56190908
chr1	117404969	117405543			chr1	56542166	56542767
chr1	117444600	117445885			chr1	57065990	57066161
chr1	117449576	117449660			chr1	57225790	57226076
chr1	117679372	117679887			chr1	57245783	57246268
chr1	117744477	117745164			chr1	57942760	57943144
chr1	117811064	117812135			chr1	57961647	57962166
chr1	118080253	118080455			chr1	58323558	58324465
chr1	118399951	118400472			chr1	58388804	58389305
chr1	118666749	118667299			chr1	58394552	58395231
chr1	118727449	118728391			chr1	58496181	58497995
chr1	119099637	119099799			chr1	58753974	58754833
chr1	119202396	119202519			chr1	58920200	58920427
chr1	119739913	119740602			chr1	59178283	59178839
chr1	119858512	119858916			chr1	5923697	5923879
chr1	120273821	120274079			chr1	59578239	59578679
chr1	120636301	120636597			chr1	59649438	59650232
chr1	143743283	143743639			chr1	60307572	60308415
chr1	144893824	144894146			chr1	60878495	60878904
chr1	144992944	144993349			chr1	61488130	61488427
chr1	144994070	144995425			chr1	61523265	61524524
chr1	145015639	145015855			chr1	61609714	61610042
chr1	145025378	145025994			chr1	61705709	61705999
chr1	145030063	145030433			chr1	61761437	61762111
chr1	145060291	145060428			chr1	61990683	61991140
chr1	145060825	145061041			chr1	62147132	62148074
chr1	145111680	145111882			chr1	62594604	62595208
chr1	145112859	145113252			chr1	62836350	62836753
chr1	145501701	145502651			chr1	63046386	63046884
chr1	145741842	145742001			chr1	6400273	6400844
chr1	146577818	146578559			chr1	64253672	64254209
chr1	146711788	146712518			chr1	64255105	64255716
chr1	146874398	146874958			chr1	64270667	64270961
chr1	146958617	146959333			chr1	64854153	64854422
chr1	146960810	146960944			chr1	65149058	65149709
chr1	146981805	146982399			chr1	65630066	65630384
chr1	146989428	146989944			chr1	65976267	65976786
chr1	147032505	147033226			chr1	66978393	66978704
chr1	147039522	147040162			chr1	67065110	67066216
chr1	147040343	147040772			chr1	6761046	6761246
chr1	147068259	147068515			chr1	67727164	67727854
chr1	147205990	147206871			chr1	68197101	68197816
chr1	147718613	147719194			chr1	68684924	68685340
chr1	147730126	147730421			chr1	68691196	68691538
chr1	147770099	147770312			chr1	68702726	68703376
chr1	147797192	147797453			chr1	68749750	68750438
chr1	149137854	149138435			chr1	68821226	68821905
chr1	149155990	149156583			chr1	69292358	69293195
chr1	149214779	149215738			chr1	69436083	69436534
chr1	149225227	149225444			chr1	69542821	69543676
chr1	149291222	149291426			chr1	70042266	70042754
chr1	149602981	149603057			chr1	70846696	70847377
chr1	149745516	149745806			chr1	72203955	72204960
chr1	149788303	149788637			chr1	72396511	72396661
chr1	149847857	149848561			chr1	72715189	72715993
chr1	149891033	149891265			chr1	73320793	73321207
chr1	149914286	149914422			chr1	7340457	7340903
chr1	149989119	149989781			chr1	73672379	73673077
chr1	150158292	150158891			chr1	73969341	73969538
chr1	150169813	150170009			chr1	7501149	7501531
chr1	150278253	150278525			chr1	75296894	75297511
chr1	150292457	150292684			chr1	75319585	75319914
chr1	150553175	150553786			chr1	75565425	75565774
chr1	150607475	150608237			chr1	75710720	75711345
chr1	150639803	150640512			chr1	75968525	75968822
chr1	151169580	151169893			chr1	76366909	76367490
chr1	151242256	151242637			chr1	77704956	77705648
chr1	151287731	151288069			chr1	77768651	77769014
chr1	151476630	151477171			chr1	78056040	78056758
chr1	151488574	151488974			chr1	78136276	78136626
chr1	151495873	151496220			chr1	78397175	78397659
chr1	151537580	151538511			chr1	78854070	78854552
chr1	151565386	151565501			chr1	79280882	79281502
chr1	151566275	151566995			chr1	79742822	79743352
chr1	151579045	151579288			chr1	79828535	79829558
chr1	151660312	151660392			chr1	80443905	80444373
chr1	151709580	151710143			chr1	80459010	80459823
chr1	151741035	151741225			chr1	80588440	80589064
chr1	151801476	151801925			chr1	80839495	80839882
chr1	151811753	151812640			chr1	80888703	80889356
chr1	151826089	151826504			chr1	81251261	81251681
chr1	151833057	151833686			chr1	81621597	81621800
chr1	151897274	151897441			chr1	81718457	81718693
chr1	152016367	152016621			chr1	81756164	81756926
chr1	153095238	153096397			chr1	81843210	81843384
chr1	153264812	153264921			chr1	81872845	81873853
chr1	153487986	153488942			chr1	81919840	81920220
chr1	153489215	153489391			chr1	81964394	81965066
chr1	153490545	153490787			chr1	82091483	82093103
chr1	153498606	153499076			chr1	82189951	82190576
chr1	153510742	153511085			chr1	82538484	82538646
chr1	153548102	153548327			chr1	82929865	82930598
chr1	153548507	153548865			chr1	83494103	83494461
chr1	153578306	153578531			chr1	84474417	84474555
chr1	153595607	153595886			chr1	8470186	8470516
chr1	153661321	153661527			chr1	85498508	85499133
chr1	153680554	153680769			chr1	8563291	8564359
chr1	153681539	153682014			chr1	85701448	85702007
chr1	153683359	153683872			chr1	85822559	85823151
chr1	154128981	154130550			chr1	85886655	85887273
chr1	154159517	154160261			chr1	86194529	86195048
chr1	154293464	154293609			chr1	86522757	86523529
chr1	154306740	154307054			chr1	87099716	87100108
chr1	154311703	154312115			chr1	8723630	8723899
chr1	154315417	154315726			chr1	87499977	87500714
chr1	154315953	154316402			chr1	88068113	88068324
chr1	154323041	154323116			chr1	88208095	88208589
chr1	154324171	154324500			chr1	88299674	88300313
chr1	154327078	154327362			chr1	88417001	88417884
chr1	154357950	154358567			chr1	88583811	88584322
chr1	154405146	154405556			chr1	88601368	88601806
chr1	154405790	154406092			chr1	88752023	88752573
chr1	154492069	154492530			chr1	88761666	88762805
chr1	154732931	154733406			chr1	89609447	89610196
chr1	154745027	154745400			chr1	89704758	89705792
chr1	154915893	154916639			chr1	90032352	90032740
chr1	154929884	154930351			chr1	90041310	90041850
chr1	154981218	154981376			chr1	90053429	90054257
chr1	155010944	155011447			chr1	90059788	90060680
chr1	155036642	155037598			chr1	90422824	90423002
chr1	155042189	155042610			chr1	90461908	90462665
chr1	155049894	155050194			chr1	90742982	90743318
chr1	155050396	155050597			chr1	91565175	91565801
chr1	155064778	155064875			chr1	91567794	91568197
chr1	155078265	155078636			chr1	9185033	9185234
chr1	155084395	155084918			chr1	92257593	92258601
chr1	155090191	155090592			chr1	92668841	92669261
chr1	155092717	155093066			chr1	93766743	93767162
chr1	155102430	155102599			chr1	93944492	93945241
chr1	155131452	155131844			chr1	94048442	94049099
chr1	155248099	155248646			chr1	94050710	94051062
chr1	155277189	155277433			chr1	94186329	94186507
chr1	155481271	155481625			chr1	94230731	94231270
chr1	155578134	155578507			chr1	94232305	94232680
chr1	155596344	155596688			chr1	94294722	94295318
chr1	155661792	155662110			chr1	94330757	94331382
chr1	155668903	155669216			chr1	94944339	94944781
chr1	155729867	155730264			chr1	9568934	9569648
chr1	155784659	155785515			chr1	96188418	96189187
chr1	155902017	155902168			chr1	96194397	96194891
chr1	155957927	155958161			chr1	96215545	96216312
chr1	156030755	156031504			chr1	96229382	96230082
chr1	156033228	156033836			chr1	96269719	96270302
chr1	156046386	156046935			chr1	96289553	96290932
chr1	156070260	156070419			chr1	96404674	96405264
chr1	156150384	156150591			chr1	96550438	96550814
chr1	156151218	156152298			chr1	96628995	96630044
chr1	156156166	156156483			chr1	97507033	97507781
chr1	156165141	156165343			chr1	97672872	97673069
chr1	156326719	156327123			chr1	97847383	97847806
chr1	156338769	156339190			chr1	98467545	98468396
chr1	156368212	156368477			chr1	99403320	99403796
chr1	156391250	156391760			chr1	99444920	99445080
chr1	156392070	156392510			chr1	99800058	99800213
chr1	156392682	156392813			chr10	10015523	10015703
chr1	156418243	156418582			chr10	101226956	101227749
chr1	156432175	156432311			chr10	10152839	10153248
chr1	156435470	156436556			chr10	101550282	101550853
chr1	156529370	156530043			chr10	101611599	101611944
chr1	156549218	156549523			chr10	101779653	101780232
chr1	156556774	156557302			chr10	10207372	10207880
chr1	156611626	156611975			chr10	1023548	1024002
chr1	156638571	156639042			chr10	103249068	103249448
chr1	156662737	156663387			chr10	103316078	103316297
chr1	156811186	156811424			chr10	103970496	103971021
chr1	156818611	156818829			chr10	103974135	103974523
chr1	156832920	156833177			chr10	104756423	104756785
chr1	156905195	156905592			chr10	104757826	104758224
chr1	156962072	156962348			chr10	104806511	104806986
chr1	156963326	156964045			chr10	105069985	105070232
chr1	156964220	156964343			chr10	105117202	105117557
chr1	157016885	157017248			chr10	105650005	105650331
chr1	157050493	157051037			chr10	106160178	106160476
chr1	157081961	157082210			chr10	10663166	10663485
chr1	157102017	157102849			chr10	1071464	1071912
chr1	157110998	157111330			chr10	107458449	107459090
chr1	157123741	157124433			chr10	107556940	107557421
chr1	157125132	157125296			chr10	10773127	10773560
chr1	157131673	157132508			chr10	107833182	107833475
chr1	157204517	157205514			chr10	107896772	107897107
chr1	157468151	157468520			chr10	108196064	108196592
chr1	157483934	157484099			chr10	108530145	108530854
chr1	157509874	157510402			chr10	108548933	108549093
chr1	157743591	157744159			chr10	108566479	108566683
chr1	157944995	157945634			chr10	109635017	109636092
chr1	158004805	158005241			chr10	109924683	109925111
chr1	158012916	158013487			chr10	11011362	11011851
chr1	158053255	158053523			chr10	112212761	112213067
chr1	158155495	158155854			chr10	1124654	1125079
chr1	158216554	158216864			chr10	112667344	112667779
chr1	158975453	158976741			chr10	114254404	114254867
chr1	158991797	158992365			chr10	114286074	114286405
chr1	159736994	159738593			chr10	11451408	11451948
chr1	159869837	159870451			chr10	114824776	114824994
chr1	159870872	159871055			chr10	115063169	115063802
chr1	159876841	159877007			chr10	115103872	115104076
chr1	159884502	159884895			chr10	115925865	115926650
chr1	159899141	159899573			chr10	116188429	116188921
chr1	159901520	159901838			chr10	116259237	116259911
chr1	159909368	159909933			chr10	117060301	117060827
chr1	159915301	159916063			chr10	11743236	11743528
chr1	159929288	159929710			chr10	117661898	117662057
chr1	160053828	160054318			chr10	118028656	118028816
chr1	160060600	160060772			chr10	118239220	118239375
chr1	160065552	160066068			chr10	118633676	118634169
chr1	160332298	160332804			chr10	118871709	118872144
chr1	160334054	160334474			chr10	118938395	118938752
chr1	160369638	160370306			chr10	118987332	118987684
chr1	160589695	160590099			chr10	120000864	120001277
chr1	160596710	160597185			chr10	120062557	120063017
chr1	160600446	160601235			chr10	120161418	120161725
chr1	160621755	160622789			chr10	120390671	120391082
chr1	160627984	160628603			chr10	120396151	120396646
chr1	160651120	160651701			chr10	121560168	121561197
chr1	160669162	160669519			chr10	121646275	121646467
chr1	160751163	160751569			chr10	121679198	121679677
chr1	160823637	160823887			chr10	121774756	121775006
chr1	160881284	160881652			chr10	121777189	121777682
chr1	160883069	160883930			chr10	121954261	121954614
chr1	160916833	160917257			chr10	122292666	122293621
chr1	160941417	160942099			chr10	122336442	122336954
chr1	160951177	160952248			chr10	122386105	122386512
chr1	160952489	160952892			chr10	122404644	122405024
chr1	160957175	160957927			chr10	122863828	122864642
chr1	160979415	160979696			chr10	124623075	124623324
chr1	160983677	160984306			chr10	124785705	124786423
chr1	160986753	160987459			chr10	125239105	125239551
chr1	160992361	160992559			chr10	125571315	125571807
chr1	161002909	161003187			chr10	125780817	125781149
chr1	161008405	161008912			chr10	125940092	125940650
chr1	161043447	161043768			chr10	125973266	125973899
chr1	161046320	161046509			chr10	126435648	126436161
chr1	161056194	161056686			chr10	127451386	127451763
chr1	161158247	161158443			chr10	127581012	127581291
chr1	161168222	161169065			chr10	127734428	127734853
chr1	161169844	161170066			chr10	12775245	12775876
chr1	161204630	161204874			chr10	128321035	128321290
chr1	161228203	161228808			chr10	128395423	128396358
chr1	161275690	161276644			chr10	128396666	128396934
chr1	161285677	161286327			chr10	129014618	129015645
chr1	161292381	161292569			chr10	131875715	131876677
chr1	161367563	161368156			chr10	13382267	13382972
chr1	161401462	161401687			chr10	134250151	134250408
chr1	161729453	161729868			chr10	135031806	135032109
chr1	161732884	161733037			chr10	135187505	135187689
chr1	162336885	162337240			chr10	135221631	135221928
chr1	162426970	162427883			chr10	14100394	14101277
chr1	162499944	162500720			chr10	14348430	14348583
chr1	162522676	162522917			chr10	14372566	14372935
chr1	163188519	163188846			chr10	14398071	14398273
chr1	163203465	163203924			chr10	14634018	14634746
chr1	163776513	163776852			chr10	15200795	15201217
chr1	164241396	164241880			chr10	15382811	15383037
chr1	164290138	164290961			chr10	16158264	16158617
chr1	164445081	164445457			chr10	16163324	16163872
chr1	164567570	164568273			chr10	16207200	16207409
chr1	164571103	164572339			chr10	16887542	16887932
chr1	164582458	164582839			chr10	16888150	16888479
chr1	164595047	164595346			chr10	17131175	17131684
chr1	164617859	164618439			chr10	17289335	17290122
chr1	164639258	164639586			chr10	17351376	17351869
chr1	164652327	164652899			chr10	17423179	17423400
chr1	164658109	164658334			chr10	17700700	17701216
chr1	164944408	164944543			chr10	18309361	18309682
chr1	165138024	165138670			chr10	18787003	18787222
chr1	165218198	165218722			chr10	19900585	19901216
chr1	165227145	165227612			chr10	2246460	2247086
chr1	165253742	165253956			chr10	22960988	22962073
chr1	165256520	165256910			chr10	22979517	22980589
chr1	165336648	165336899			chr10	23201406	23202144
chr1	165433302	165433687			chr10	23219427	23219696
chr1	165610442	165610573			chr10	2338453	2338653
chr1	165786086	165786681			chr10	23526328	23526680
chr1	165963141	165963957			chr10	23758275	23758669
chr1	166008706	166010187			chr10	24490528	24490763
chr1	166323631	166324070			chr10	24894089	24894281
chr1	166958179	166958895			chr10	24939919	24940268
chr1	167051865	167052213			chr10	25024753	25024905
chr1	167078459	167079038			chr10	25172114	25172467
chr1	167092982	167093537			chr10	25764755	25765794
chr1	167130539	167130927			chr10	26097152	26097596
chr1	167170424	167170925			chr10	26125321	26125653
chr1	167297862	167298785			chr10	26186152	26186382
chr1	167472260	167473142			chr10	26712303	26712499
chr1	167597068	167597447			chr10	27334740	27335134
chr1	167601159	167601876			chr10	27658876	27659481
chr1	167603457	167604049			chr10	27886634	27887108
chr1	167645489	167645646			chr10	27893168	27893748
chr1	167710488	167710724			chr10	28676066	28676403
chr1	167731770	167731987			chr10	29042051	29042224
chr1	167732793	167733230			chr10	29085547	29085799
chr1	167769545	167769755			chr10	29150771	29151189
chr1	167835171	167835285			chr10	29284911	29285155
chr1	167852193	167853053			chr10	30189955	30190621
chr1	167870933	167871227			chr10	30256856	30257194
chr1	167887705	167887814			chr10	30337816	30338578
chr1	167895833	167896128			chr10	3042269	3042809
chr1	168115843	168116457			chr10	30449035	30449832
chr1	168122410	168122967			chr10	30508397	30508739
chr1	168159316	168160023			chr10	30762804	30763023
chr1	168234955	168235151			chr10	31112873	31113221
chr1	168273470	168273858			chr10	31648779	31649244
chr1	168426435	168426872			chr10	32013378	32013702
chr1	168888125	168888868			chr10	32278926	32279517
chr1	169128798	169129318			chr10	32476548	32476898
chr1	169171857	169172888			chr10	32585141	32585496
chr1	169188234	169188667			chr10	32643422	32643818
chr1	169518802	169519142			chr10	33034354	33034494
chr1	169648948	169649217			chr10	33118205	33118769
chr1	169652119	169652530			chr10	33167457	33167953
chr1	169750359	169750928			chr10	33221291	33222128
chr1	169780670	169780803			chr10	33229868	33230136
chr1	169787337	169787534			chr10	33543601	33543849
chr1	169975865	169976566			chr10	33578640	33579239
chr1	170032119	170032864			chr10	33630631	33631449
chr1	170456599	170457227			chr10	3363413	3363915
chr1	170554938	170556176			chr10	34526491	34527273
chr1	171179444	171179985			chr10	34629679	34630172
chr1	171186880	171187292			chr10	3513745	3514210
chr1	171205582	171205742			chr10	35212442	35212963
chr1	171365823	171366576			chr10	36406216	36406346
chr1	171390014	171390504			chr10	36459178	36459617
chr1	171393623	171393997			chr10	36900017	36900567
chr1	171400769	171401713			chr10	37300789	37301282
chr1	171449105	171449538			chr10	4186904	4187382
chr1	171610604	171611274			chr10	4227140	4227486
chr1	171935696	171936442			chr10	4258233	4258421
chr1	171938461	171938689			chr10	43187139	43187333
chr1	171993506	171994645			chr10	43323330	43323606
chr1	172329445	172330258			chr10	4418790	4419075
chr1	172400702	172401508			chr10	44379637	44379789
chr1	172446985	172447206			chr10	44389751	44389918
chr1	172448938	172449483			chr10	44556229	44556507
chr1	172453522	172453662			chr10	44781886	44782206
chr1	172506936	172507378			chr10	44871708	44872275
chr1	172673231	172674015			chr10	45460665	45461064
chr1	172688800	172689923			chr10	4567265	4567871
chr1	173156446	173157294			chr10	45903036	45903301
chr1	173652655	173653666			chr10	45928342	45928799
chr1	174049846	174050447			chr10	45995914	45996265
chr1	174163506	174163952			chr10	46102770	46103032
chr1	174840686	174841628			chr10	47062268	47062942
chr1	174843421	174843864			chr10	47546928	47547482
chr1	174844504	174844709			chr10	49509330	49510210
chr1	174894087	174894692			chr10	49511954	49512265
chr1	174956220	174956611			chr10	50018239	50018928
chr1	175087969	175088682			chr10	50252668	50253305
chr1	175238388	175238680			chr10	50912873	50913229
chr1	175338873	175339149			chr10	50919524	50919892
chr1	175388988	175389286			chr10	51818189	51818400
chr1	175391345	175391640			chr10	5199788	5200376
chr1	175647670	175648103			chr10	52261372	52262139
chr1	175832375	175832782			chr10	52331916	52332503
chr1	175834456	175834920			chr10	5237202	5237642
chr1	175861076	175861286			chr10	52559511	52559739
chr1	175874662	175875306			chr10	52765244	52766119
chr1	175891331	175891931			chr10	52918614	52919174
chr1	175905083	175905533			chr10	53123377	53124226
chr1	175906073	175906978			chr10	53146249	53146830
chr1	175960948	175961074			chr10	53379171	53379689
chr1	175976909	175977168			chr10	53520850	53521297
chr1	176027414	176028391			chr10	53567068	53567588
chr1	176283415	176283550			chr10	53737050	53737835
chr1	176608073	176608941			chr10	53873732	53874078
chr1	177017182	177018091			chr10	54179033	54179743
chr1	177079737	177079952			chr10	54315841	54316293
chr1	177113373	177114041			chr10	54902689	54903165
chr1	177145700	177146295			chr10	54943331	54943789
chr1	177375353	177375799			chr10	571288	571751
chr1	178008943	178009888			chr10	5938619	5939252
chr1	178116385	178116496			chr10	59465710	59466214
chr1	178235584	178236219			chr10	59569660	59570031
chr1	178238568	178238928			chr10	59570760	59571870
chr1	178246876	178247687			chr10	59609655	59610139
chr1	178468155	178468849			chr10	59637160	59637697
chr1	178550473	178550948			chr10	59782569	59782746
chr1	178971672	178972449			chr10	59985942	59986403
chr1	178998446	178998735			chr10	60002742	60003156
chr1	179055277	179055469			chr10	60108490	60108865
chr1	179056599	179057272			chr10	60656526	60657357
chr1	179157336	179157583			chr10	61007363	61007947
chr1	179178207	179178489			chr10	61045752	61045955
chr1	179179237	179179808			chr10	61465662	61466162
chr1	179265287	179266316			chr10	61504460	61504815
chr1	179331610	179332534			chr10	61696867	61698080
chr1	179333935	179334312			chr10	62267829	62267990
chr1	179560511	179561426			chr10	62409568	62410659
chr1	179646884	179647600			chr10	62662256	62663136
chr1	180024711	180024885			chr10	6305142	6305461
chr1	180490755	180490948			chr10	6320888	6321289
chr1	180679163	180679674			chr10	63322849	63323107
chr1	180823364	180824068			chr10	63407396	63408268
chr1	180914553	180914898			chr10	63596093	63596822
chr1	180921419	180921968			chr10	6362957	6363398
chr1	181012211	181012866			chr10	63664369	63664760
chr1	181033190	181033710			chr10	63684996	63685436
chr1	181034912	181035233			chr10	63725122	63725860
chr1	181085184	181085438			chr10	63754886	63755104
chr1	181098958	181099365			chr10	63800587	63800978
chr1	181100293	181100611			chr10	63840846	63841863
chr1	181102774	181103019			chr10	63873607	63873751
chr1	181297326	181297735			chr10	64272228	64272337
chr1	181621691	181622163			chr10	64531486	64532495
chr1	181906187	181906624			chr10	65302030	65302914
chr1	182014607	182014893			chr10	65605403	65606367
chr1	182056425	182056893			chr10	65669533	65670485
chr1	182076386	182076797			chr10	69154009	69154711
chr1	182115595	182115759			chr10	69353432	69354076
chr1	182213651	182213988			chr10	69530783	69531496
chr1	182218397	182218912			chr10	69618767	69619085
chr1	182283757	182284259			chr10	69929785	69930482
chr1	182301355	182302423			chr10	70760366	70760911
chr1	182308127	182308404			chr10	70910405	70910769
chr1	182368270	182368543			chr10	71781031	71781663
chr1	182602642	182603548			chr10	72320975	72321323
chr1	182771301	182771720			chr10	72754518	72755062
chr1	182775244	182775806			chr10	72800107	72800391
chr1	182867856	182868047			chr10	73085931	73086244
chr1	182927016	182927532			chr10	73503145	73503497
chr1	182938028	182938847			chr10	74297500	74297909
chr1	182947135	182947685			chr10	74586844	74587112
chr1	182979352	182980106			chr10	75962032	75962632
chr1	182985197	182985399			chr10	76406339	76406620
chr1	182994890	182995130			chr10	76611616	76612430
chr1	182996979	182997150			chr10	76719693	76719950
chr1	183003754	183004172			chr10	76727602	76728333
chr1	183004856	183005346			chr10	77221379	77222207
chr1	183006187	183006870			chr10	77567940	77568341
chr1	183050882	183051262			chr10	78107706	78107844
chr1	183053134	183053457			chr10	78352584	78353712
chr1	183056154	183056450			chr10	79358564	79358981
chr1	183146748	183147050			chr10	7948267	7948425
chr1	183205622	183205755			chr10	79665593	79665927
chr1	183212375	183212750			chr10	80028643	80029044
chr1	183245539	183245901			chr10	80677689	80678150
chr1	183271560	183272083			chr10	81827588	81827814
chr1	183273622	183274114			chr10	82243968	82244649
chr1	183299448	183301026			chr10	8292231	8292574
chr1	183385874	183386173			chr10	83066991	83067457
chr1	183396846	183396998			chr10	83316412	83316640
chr1	183430624	183430847			chr10	85944452	85944539
chr1	183522926	183523286			chr10	86014433	86014628
chr1	183554122	183554535			chr10	86125542	86125668
chr1	183559029	183559297			chr10	86215313	86216923
chr1	183705523	183705852			chr10	88527676	88527914
chr1	183914500	183915148			chr10	89269946	89270434
chr1	183965206	183966012			chr10	89517743	89518806
chr1	184128172	184128743			chr10	89750907	89751956
chr1	184131370	184131769			chr10	90305063	90305520
chr1	184224058	184224408			chr10	90965930	90966256
chr1	184362156	184362618			chr10	91440592	91440785
chr1	184364676	184364886			chr10	91868051	91868478
chr1	184432953	184433153			chr10	92141224	92141527
chr1	184449564	184450337			chr10	92143404	92144057
chr1	184638396	184639051			chr10	92331126	92331591
chr1	184649946	184650236			chr10	92484762	92485189
chr1	184740439	184740869			chr10	93752324	93752723
chr1	185023140	185024103			chr10	94008209	94008856
chr1	185039883	185041000			chr10	94766290	94767002
chr1	185435865	185436022			chr10	94938978	94939180
chr1	185507561	185508028			chr10	94948445	94949050
chr1	185780124	185780701			chr10	95646212	95646528
chr1	185817809	185818577			chr10	95904528	95905103
chr1	186317270	186317864			chr10	9640244	9640951
chr1	186614003	186614467			chr10	98012141	98012749
chr1	186710617	186711150			chr10	98342288	98342639
chr1	186897056	186897529			chr10	98679058	98679627
chr1	186913073	186913576			chr10	9940676	9941604
chr1	187016248	187016897			chr11	100366710	100367338
chr1	187024131	187024268			chr11	100613639	100613999
chr1	187386323	187386986			chr11	101275333	101276149
chr1	187387990	187388336			chr11	101466598	101466820
chr1	187595130	187595854			chr11	101619267	101619916
chr1	187608231	187608498			chr11	101633467	101634508
chr1	187734450	187735099			chr11	101942696	101943010
chr1	187808069	187808367			chr11	102276059	102276505
chr1	187890289	187890854			chr11	102430467	102430823
chr1	188299482	188300502			chr11	10311364	10311785
chr1	188726832	188727166			chr11	103192098	103192270
chr1	188955643	188956333			chr11	103215658	103216476
chr1	189613234	189613671			chr11	104103323	104103732
chr1	190021304	190021730			chr11	10412709	10412996
chr1	190509263	190509917			chr11	104525100	104525455
chr1	191482373	191482760			chr11	104600933	104601118
chr1	191643678	191644504			chr11	104618675	104619302
chr1	192772653	192772919			chr11	104641942	104642525
chr1	192856362	192857084			chr11	104726402	104726922
chr1	192858205	192858327			chr11	104869923	104870759
chr1	192882871	192883493			chr11	104878246	104878510
chr1	192918790	192919274			chr11	105412632	105413295
chr1	192949375	192950211			chr11	105483658	105484155
chr1	193190827	193191711			chr11	106204139	106204866
chr1	193357781	193358225			chr11	106544280	106545003
chr1	193364612	193365567			chr11	106586013	106587081
chr1	193489141	193489407			chr11	106721344	106721981
chr1	193522626	193523081			chr11	107476191	107477210
chr1	193666270	193666605			chr11	107551090	107551402
chr1	194086824	194087281			chr11	107610016	107610710
chr1	194824272	194824548			chr11	107918892	107919335
chr1	194889645	194890241			chr11	108477668	108477993
chr1	195577894	195578896			chr11	108516223	108516738
chr1	195671528	195671877			chr11	108650713	108651337
chr1	195689009	195689599			chr11	108982647	108982884
chr1	195690518	195691054			chr11	109001699	109001996
chr1	195732283	195733471			chr11	109112731	109113078
chr1	196077974	196078890			chr11	109461976	109462261
chr1	196581108	196581296			chr11	109635498	109635713
chr1	196629995	196631248			chr11	10996598	10997389
chr1	197281385	197281836			chr11	110856398	110856793
chr1	197756857	197757438			chr11	111069761	111070008
chr1	197783310	197783967			chr11	111381711	111382270
chr1	197810358	197810662			chr11	111487913	111488513
chr1	198037733	198038156			chr11	112240523	112241034
chr1	198053300	198053942			chr11	112303627	112304361
chr1	198076249	198076668			chr11	113766959	113767459
chr1	198078554	198079028			chr11	114353428	114353696
chr1	198283813	198284824			chr11	114647240	114647325
chr1	198551714	198552133			chr11	114984029	114984297
chr1	198783003	198783247			chr11	115276592	115276965
chr1	199042338	199042596			chr11	115278750	115279445
chr1	199124368	199125148			chr11	115471488	115471729
chr1	199515017	199515301			chr11	115684435	115684672
chr1	199882180	199883008			chr11	115703924	115704138
chr1	200003965	200004288			chr11	115755763	115756279
chr1	200006996	200007296			chr11	115826378	115826970
chr1	200007642	200008658			chr11	115941380	115942327
chr1	200017290	200017906			chr11	115944804	115945498
chr1	200066404	200067306			chr11	116134405	116134881
chr1	200258651	200258911			chr11	116255233	116255483
chr1	200299844	200300620			chr11	116376681	116377169
chr1	200380612	200380893			chr11	116377315	116377702
chr1	200423038	200423166			chr11	117555240	117555535
chr1	200623170	200624112			chr11	117606117	117606441
chr1	200865573	200866220			chr11	11811135	11811583
chr1	200867533	200867895			chr11	118591613	118591902
chr1	200871306	200871600			chr11	118599817	118600090
chr1	200904866	200905437			chr11	119038655	119038940
chr1	200978175	200978493			chr11	119957490	119958651
chr1	200989937	200990411			chr11	12010579	12011064
chr1	200991020	200991181			chr11	120111373	120111755
chr1	201073380	201073665			chr11	120286103	120286521
chr1	201085454	201085771			chr11	120823215	120823765
chr1	201223148	201223303			chr11	120880689	120881079
chr1	201228669	201229174			chr11	120937209	120937530
chr1	201229291	201229675			chr11	121025526	121026151
chr1	201246021	201246434			chr11	121140859	121141596
chr1	201255012	201255369			chr11	121506911	121507401
chr1	201271317	201271992			chr11	121540228	121540541
chr1	201282978	201283328			chr11	121672407	121673513
chr1	201322356	201322967			chr11	122037828	122038558
chr1	201368435	201369319			chr11	122236807	122237285
chr1	201448407	201448608			chr11	122284730	122284947
chr1	201485181	201485352			chr11	122311663	122313106
chr1	201486803	201487096			chr11	12251976	12252197
chr1	201560473	201561534			chr11	122750455	122750685
chr1	201563787	201564000			chr11	123440246	123440504
chr1	201910589	201911602			chr11	124037424	124038088
chr1	201973700	201974370			chr11	124324016	124324431
chr1	201986927	201987210			chr11	124383745	124384180
chr1	201987539	201988173			chr11	124574953	124575087
chr1	201992050	201992554			chr11	124680914	124681846
chr1	202032238	202032726			chr11	12485188	12485515
chr1	202036350	202036712			chr11	125246118	125246358
chr1	202045191	202045590			chr11	125393947	125394213
chr1	202054178	202055452			chr11	125396724	125397162
chr1	202055804	202056533			chr11	126182481	126183568
chr1	202071575	202071786			chr11	126260182	126260610
chr1	202073209	202073402			chr11	126654034	126654428
chr1	202084488	202084647			chr11	126725358	126725623
chr1	202087216	202087354			chr11	127112854	127113014
chr1	202134860	202135072			chr11	127117254	127117748
chr1	202162031	202162195			chr11	12749168	12749641
chr1	202216291	202217178			chr11	127570846	127572012
chr1	202501180	202501737			chr11	127729960	127730396
chr1	202606776	202606969			chr11	128172358	128172632
chr1	202640431	202640800			chr11	128420089	128420254
chr1	202679530	202680156			chr11	12843977	12844310
chr1	202681535	202682636			chr11	12847391	12847518
chr1	202787977	202788451			chr11	12850682	12850930
chr1	202794889	202795349			chr11	128749721	128750113
chr1	202802250	202802619			chr11	12883006	12883184
chr1	202805714	202806622			chr11	128938912	128939363
chr1	202807001	202807146			chr11	130204734	130205127
chr1	202897360	202897787			chr11	130250917	130251143
chr1	202974921	202975042			chr11	130376721	130377107
chr1	203017475	203018337			chr11	130745030	130745275
chr1	203023738	203024290			chr11	130789349	130789661
chr1	203125292	203125840			chr11	131082573	131082895
chr1	203152949	203153126			chr11	131419817	131420034
chr1	203157792	203158141			chr11	131430289	131430862
chr1	203235224	203235608			chr11	132018111	132018352
chr1	203259465	203260212			chr11	132021526	132022275
chr1	203276839	203277255			chr11	132024363	132024582
chr1	203333549	203334207			chr11	132328625	132329077
chr1	203420878	203421644			chr11	132392274	132392511
chr1	203444563	203445084			chr11	132661588	132663110
chr1	203486562	203486937			chr11	132808897	132809160
chr1	203488364	203488961			chr11	132939799	132940714
chr1	203491526	203491707			chr11	134031731	134032201
chr1	203506131	203506488			chr11	13404363	13404759
chr1	203513474	203514105			chr11	134044400	134044617
chr1	203553723	203553979			chr11	13473278	13473901
chr1	203558445	203559119			chr11	14563901	14564201
chr1	203659860	203660867			chr11	1483248	1483521
chr1	203723448	203724011			chr11	1517221	1517906
chr1	203724273	203724423			chr11	15797781	15798351
chr1	203757648	203758247			chr11	15827072	15827945
chr1	203758916	203759639			chr11	16154219	16154954
chr1	203767177	203767301			chr11	16378629	16379615
chr1	203810311	203810690			chr11	16407067	16407781
chr1	203970712	203970886			chr11	1654411	1654711
chr1	204053575	204053886			chr11	1660336	1660662
chr1	204077611	204078795			chr11	16643557	16643918
chr1	204080102	204080490			chr11	16740768	16740998
chr1	204116608	204117539			chr11	17158269	17158436
chr1	204286316	204286613			chr11	17201266	17201883
chr1	204426205	204426572			chr11	17342709	17343345
chr1	204435226	204435401			chr11	1736219	1736814
chr1	204493050	204493804			chr11	17473232	17473568
chr1	204542416	204542937			chr11	17540690	17541251
chr1	204683637	204684680			chr11	18139112	18139563
chr1	204749479	204750055			chr11	1825549	1826085
chr1	204972456	204973217			chr11	18605889	18606051
chr1	205198721	205198835			chr11	18778525	18778947
chr1	205241673	205242115			chr11	19189785	19190370
chr1	205264778	205265112			chr11	1948343	1948807
chr1	205310166	205310727			chr11	19619689	19620313
chr1	205320059	205320374			chr11	20453961	20454216
chr1	205321396	205321938			chr11	20473718	20473938
chr1	205324260	205324712			chr11	20589259	20589923
chr1	205414033	205414534			chr11	22475982	22476683
chr1	205416650	205416832			chr11	22510964	22511641
chr1	205417682	205418244			chr11	22970537	22971909
chr1	205419109	205419467			chr11	23069845	23070089
chr1	205421090	205421301			chr11	23298236	23298995
chr1	205426112	205426615			chr11	23365361	23365743
chr1	205473475	205474113			chr11	23439150	23439717
chr1	205532986	205533332			chr11	23594962	23595959
chr1	205534953	205535244			chr11	23806500	23806855
chr1	205630593	205631061			chr11	23807267	23807541
chr1	205635945	205636259			chr11	23914431	23914884
chr1	205637417	205637671			chr11	23921429	23921761
chr1	205638636	205638847			chr11	23994656	23995225
chr1	205657098	205657741			chr11	24475511	24475879
chr1	205720421	205720687			chr11	25160222	25160828
chr1	205801598	205801790			chr11	25516377	25516564
chr1	206612566	206612870			chr11	25594593	25594855
chr1	206831564	206832375			chr11	25735407	25735995
chr1	206844979	206847040			chr11	25970254	25970733
chr1	207007069	207008315			chr11	259966	260356
chr1	207036631	207036955			chr11	26301939	26302316
chr1	207158001	207159124			chr11	26608729	26609065
chr1	207205837	207206475			chr11	26959078	26959414
chr1	207627321	207628286			chr11	26979468	26979877
chr1	207807099	207807748			chr11	27378928	27379128
chr1	207808564	207809348			chr11	27379469	27379883
chr1	207836526	207836671			chr11	27409738	27410035
chr1	207991258	207991533			chr11	27413249	27413510
chr1	208155406	208155674			chr11	27547546	27548561
chr1	208226282	208227055			chr11	27549005	27549701
chr1	208340159	208340447			chr11	27569053	27569430
chr1	208350822	208351872			chr11	27621810	27622687
chr1	208352746	208353497			chr11	27660247	27661266
chr1	208392510	208392697			chr11	2804868	2805270
chr1	208476094	208476524			chr11	28427343	28427699
chr1	209237084	209238643			chr11	28580822	28581530
chr1	209363818	209364552			chr11	2889280	2889660
chr1	209441326	209442264			chr11	29010520	29011017
chr1	209497032	209497560			chr11	29108800	29109248
chr1	209528668	209529127			chr11	29390072	29390278
chr1	209601374	209602187			chr11	30188828	30189505
chr1	209606507	209607109			chr11	30328770	30329276
chr1	209729389	209730144			chr11	30901083	30901527
chr1	209825614	209825957			chr11	31003249	31003495
chr1	209953577	209954010			chr11	31150495	31150876
chr1	209978900	209979903			chr11	31424986	31425242
chr1	209984206	209984410			chr11	31785923	31786464
chr1	210347190	210347920			chr11	31912557	31913340
chr1	210382174	210382781			chr11	32230729	32231460
chr1	210425791	210426536			chr11	32602988	32603388
chr1	210439707	210440032			chr11	32630508	32630726
chr1	210446001	210447052			chr11	33217105	33217549
chr1	210453696	210453850			chr11	33303142	33303566
chr1	210472710	210473673			chr11	33454635	33455187
chr1	210540023	210540465			chr11	33870426	33871109
chr1	210899943	210900480			chr11	33948772	33949423
chr1	211414565	211414827			chr11	34323059	34323291
chr1	211423019	211423415			chr11	34430375	34430839
chr1	211430438	211430958			chr11	34509923	34510508
chr1	211503262	211503582			chr11	34717754	34717991
chr1	211571482	211572436			chr11	34901721	34902164
chr1	211573203	211573547			chr11	35170050	35170297
chr1	211665007	211666457			chr11	35297838	35298302
chr1	211675792	211676042			chr11	35298550	35298878
chr1	211690443	211690718			chr11	35907698	35908515
chr1	211698682	211698884			chr11	35983992	35984522
chr1	211701686	211702337			chr11	35998196	35998728
chr1	211721945	211722573			chr11	36153187	36153578
chr1	211811912	211812445			chr11	36510526	36510681
chr1	211889274	211889715			chr11	36805501	36805749
chr1	211923550	211924328			chr11	36814679	36815331
chr1	212006492	212006986			chr11	36823783	36824175
chr1	212068495	212069146			chr11	37426926	37427192
chr1	212101701	212102816			chr11	3753958	3754346
chr1	212141666	212142151			chr11	37829728	37830113
chr1	212322148	212322320			chr11	37836240	37836971
chr1	212324116	212324473			chr11	38311281	38312116
chr1	212375804	212376246			chr11	38343074	38343742
chr1	212382524	212383357			chr11	40191252	40192046
chr1	212387121	212388244			chr11	40481442	40481623
chr1	212434066	212435432			chr11	4053284	4053643
chr1	212464692	212465169			chr11	41222706	41222964
chr1	212604477	212604712			chr11	41956698	41957289
chr1	212660748	212660977			chr11	43304437	43304792
chr1	212662407	212662524			chr11	43312228	43312614
chr1	212677208	212677332			chr11	43561282	43561582
chr1	212722924	212723393			chr11	43832498	43832714
chr1	212780099	212780257			chr11	43856746	43857419
chr1	212831669	212831921			chr11	43934796	43935108
chr1	212853984	212854317			chr11	44220910	44221057
chr1	212963278	212963486			chr11	44806443	44806809
chr1	213082925	213083522			chr11	4486597	4488360
chr1	213087541	213087733			chr11	44961972	44962134
chr1	213088118	213089271			chr11	45229742	45230083
chr1	213089751	213090632			chr11	46056928	46057176
chr1	213434069	213434573			chr11	46069255	46069837
chr1	213572728	213573645			chr11	46674505	46674820
chr1	213792364	213792690			chr11	46998479	46999991
chr1	213862474	213863051			chr11	47001734	47002136
chr1	214156187	214156661			chr11	47673001	47673139
chr1	214294343	214294617			chr11	47825897	47826114
chr1	214390274	214390502			chr11	48196897	48197282
chr1	214403234	214403361			chr11	48299929	48300264
chr1	214485880	214486115			chr11	5167419	5167751
chr1	214553679	214554260			chr11	5318906	5319450
chr1	214900477	214901215			chr11	5338504	5338948
chr1	214996639	214997406			chr11	57007269	57007566
chr1	215176998	215177351			chr11	5716914	5717148
chr1	215825164	215826013			chr11	57212014	57212662
chr1	216318014	216319200			chr11	57235951	57236671
chr1	216367017	216367848			chr11	57496810	57497207
chr1	216839845	216840043			chr11	57671040	57672356
chr1	216909439	216909677			chr11	58612031	58612681
chr1	216966793	216966922			chr11	58951904	58952349
chr1	217072216	217072424			chr11	58983242	58983493
chr1	217099992	217101029			chr11	58990564	58991150
chr1	217105927	217106045			chr11	59838016	59838497
chr1	217171197	217171537			chr11	59895837	59896253
chr1	217627160	217627510			chr11	60164398	60164802
chr1	217807654	217808110			chr11	60410188	60410597
chr1	217891225	217891690			chr11	61403702	61403903
chr1	218197279	218198238			chr11	61882569	61883052
chr1	218773238	218773688			chr11	62515409	62515796
chr1	218815604	218816863			chr11	6399717	6400260
chr1	219555615	219555861			chr11	65467849	65468155
chr1	219651365	219651573			chr11	65498014	65498311
chr1	219690358	219690798			chr11	65502616	65502839
chr1	219750166	219750883			chr11	6560323	6560704
chr1	219753697	219753891			chr11	6575811	6576675
chr1	219756985	219757322			chr11	66769632	66770170
chr1	219759161	219760069			chr11	66947497	66948220
chr1	219860766	219861657			chr11	66967166	66967579
chr1	219921704	219922570			chr11	67174698	67175092
chr1	220007568	220008298			chr11	68235683	68236130
chr1	220012922	220013547			chr11	68250290	68250526
chr1	220057258	220057673			chr11	68351154	68351441
chr1	220512056	220512877			chr11	68646206	68646737
chr1	220617883	220618369			chr11	69460108	69460268
chr1	220624270	220625264			chr11	69627867	69628046
chr1	220670609	220671195			chr11	69993019	69993519
chr1	220685084	220685601			chr11	70759834	70760622
chr1	220700721	220702071			chr11	71061790	71062019
chr1	220702226	220702808			chr11	71846579	71846902
chr1	220718226	220718653			chr11	71868090	71869177
chr1	220863368	220864232			chr11	72270217	72270792
chr1	220866877	220867112			chr11	72383129	72384062
chr1	220868891	220869218			chr11	72614952	72615809
chr1	220873912	220874410			chr11	72984250	72984537
chr1	220956870	220957086			chr11	73382966	73383143
chr1	221887764	221888178			chr11	73405065	73405309
chr1	222023930	222024212			chr11	73869189	73869515
chr1	222081724	222082446			chr11	74261958	74262485
chr1	222144448	222145066			chr11	74574995	74575389
chr1	222145300	222146455			chr11	74867701	74867956
chr1	222152051	222152741			chr11	75312321	75312811
chr1	222227889	222228172			chr11	75775904	75776242
chr1	222278693	222279144			chr11	76036316	76036628
chr1	222603173	222603702			chr11	76105234	76106047
chr1	223195872	223197122			chr11	7625689	7626033
chr1	223208661	223208937			chr11	76317666	76318145
chr1	223211342	223211513			chr11	76740964	76741201
chr1	223429048	223429809			chr11	76759995	76760678
chr1	223537313	223538690			chr11	77391061	77391260
chr1	223853299	223853942			chr11	7771511	7771736
chr1	223925111	223925658			chr11	78181977	78182426
chr1	223926120	223926724			chr11	78271964	78272497
chr1	223926846	223926978			chr11	78326454	78326988
chr1	223943624	223944014			chr11	78357732	78358046
chr1	224047870	224048421			chr11	78359552	78360208
chr1	224072129	224072818			chr11	78990580	78991051
chr1	224337170	224337893			chr11	79098086	79098725
chr1	224355051	224355278			chr11	79129978	79131381
chr1	224361333	224361539			chr11	79345474	79346237
chr1	224401081	224401943			chr11	80362084	80362249
chr1	224427617	224427747			chr11	80525992	80526196
chr1	224428137	224428554			chr11	81206751	81207234
chr1	224561858	224562320			chr11	81383244	81383425
chr1	224642135	224643286			chr11	82240396	82241405
chr1	224667506	224668169			chr11	82250781	82251068
chr1	224794737	224795544			chr11	82560691	82560933
chr1	225411971	225412468			chr11	82618143	82618650
chr1	225416483	225417051			chr11	82686066	82686740
chr1	225566621	225567171			chr11	83234113	83234578
chr1	225651143	225651803			chr11	83284803	83285242
chr1	225656868	225657259			chr11	8461084	8461278
chr1	225688159	225688978			chr11	84671849	84672425
chr1	225802108	225802713			chr11	84759623	84760217
chr1	225901075	225901284			chr11	84865427	84866391
chr1	225927371	225928099			chr11	84878380	84878987
chr1	225956934	225957052			chr11	85070792	85071413
chr1	226001255	226001562			chr11	85307451	85308050
chr1	226062870	226062999			chr11	85575885	85576571
chr1	226063225	226063393			chr11	85745480	85746032
chr1	226068387	226069563			chr11	85970661	85971378
chr1	226076615	226077240			chr11	86487120	86487915
chr1	226078098	226078338			chr11	86855320	86855624
chr1	226078867	226079290			chr11	87123817	87124376
chr1	226127299	226127456			chr11	87256700	87257254
chr1	226156626	226156979			chr11	87317302	87317699
chr1	226303662	226303925			chr11	87646496	87646951
chr1	226315047	226315867			chr11	88108257	88109127
chr1	226407450	226407611			chr11	88294689	88295003
chr1	226535375	226535460			chr11	88428687	88429210
chr1	226592431	226593335			chr11	88643500	88643766
chr1	226629215	226629698			chr11	89256669	89257381
chr1	226738261	226738340			chr11	89290030	89290206
chr1	226794056	226794713			chr11	8949830	8950162
chr1	227037025	227037101			chr11	92316308	92317136
chr1	227038681	227039154			chr11	9254078	9254433
chr1	227635281	227635690			chr11	92772585	92773338
chr1	227794020	227794420			chr11	93161996	93162597
chr1	227982505	227982824			chr11	93322648	93322829
chr1	228074653	228075205			chr11	934433	934975
chr1	228116066	228116305			chr11	94147530	94147897
chr1	228141452	228141890			chr11	94323503	94324296
chr1	228182105	228182681			chr11	94325316	94325656
chr1	228191600	228191735			chr11	94757892	94758493
chr1	228193586	228193745			chr11	94788542	94788863
chr1	228232784	228233797			chr11	95189655	95189990
chr1	228247140	228248078			chr11	95341149	95341720
chr1	228337169	228337392			chr11	95484692	95484999
chr1	228361546	228361846			chr11	95485173	95485814
chr1	228362191	228362558			chr11	95617582	95618666
chr1	228400698	228400974			chr11	95723011	95723176
chr1	228601041	228601274			chr11	95807672	95808296
chr1	228603901	228604275			chr11	96045461	96045888
chr1	228621220	228621377			chr11	96268053	96268456
chr1	228666050	228666349			chr11	96567826	96568983
chr1	228783323	228784282			chr11	96840323	96840576
chr1	228812293	228812823			chr11	97120692	97121184
chr1	228814111	228814248			chr11	97377096	97377725
chr1	228818240	228818653			chr11	97494953	97496043
chr1	228823427	228823698			chr11	97520048	97520632
chr1	228857249	228857436			chr11	97573130	97573429
chr1	228872091	228872261			chr11	97683305	97684084
chr1	228883291	228883691			chr11	97737304	97737860
chr1	228890410	228890682			chr11	97938845	97939729
chr1	228920015	228920353			chr11	98259416	98259838
chr1	228945280	228946548			chr11	98695232	98695395
chr1	228988953	228989516			chr11	98719633	98720368
chr1	228996222	228996379			chr11	9896968	9897219
chr1	229083070	229083338			chr11	99062809	99062992
chr1	229089067	229089363			chr11	99556579	99556975
chr1	229143526	229143835			chr11	99591409	99591979
chr1	229166471	229166892			chr11	99849156	99849562
chr1	229228894	229230022			chr11	99904227	99905016
chr1	229236708	229237080			chr12	100862390	100862858
chr1	229244185	229244940			chr12	101051075	101051772
chr1	229268528	229268841			chr12	101102300	101102717
chr1	229277202	229277822			chr12	101182834	101183662
chr1	229336684	229336915			chr12	101529717	101530579
chr1	229338900	229339556			chr12	101573602	101574274
chr1	229345430	229345936			chr12	101693700	101694643
chr1	229359384	229359512			chr12	101887309	101888047
chr1	229366302	229366678			chr12	102077414	102079416
chr1	229373202	229373446			chr12	102218723	102219075
chr1	229470560	229470873			chr12	102472243	102472489
chr1	229496156	229496613			chr12	103094370	103094747
chr1	229532120	229532730			chr12	104089791	104089985
chr1	229583521	229584055			chr12	10410767	10411245
chr1	230403123	230403439			chr12	104250474	104250889
chr1	230412942	230413525			chr12	104334746	104335326
chr1	230417308	230417586			chr12	10473342	10473997
chr1	230535831	230536003			chr12	105152959	105153425
chr1	230728676	230729377			chr12	105252545	105253248
chr1	230735747	230737169			chr12	105772559	105772752
chr1	230744403	230745047			chr12	105875158	105875628
chr1	231185191	231185441			chr12	106123071	106123398
chr1	231254536	231254818			chr12	107139062	107139375
chr1	231287217	231288180			chr12	107343836	107344753
chr1	231297580	231299123			chr12	107470352	107470767
chr1	231388084	231388371			chr12	107519528	107520328
chr1	231420050	231420844			chr12	10781066	10781288
chr1	231600007	231600332			chr12	108111759	108112036
chr1	231657901	231658110			chr12	10889204	10889525
chr1	231879650	231880105			chr12	108905340	108906005
chr1	231942335	231942957			chr12	108916218	108917237
chr1	232267855	232268052			chr12	109352174	109352371
chr1	232296018	232296739			chr12	109686418	109686687
chr1	232302630	232303151			chr12	109752062	109752403
chr1	232362879	232363456			chr12	110108255	110108911
chr1	232465141	232465471			chr12	110770947	110771371
chr1	232470498	232470869			chr12	111158154	111158955
chr1	232523235	232523596			chr12	111163763	111164323
chr1	232549485	232549735			chr12	111256454	111256973
chr1	232665607	232665933			chr12	111257516	111257807
chr1	232687282	232687408			chr12	11169434	11169814
chr1	232747517	232748078			chr12	112548127	112548525
chr1	232756040	232756684			chr12	112805685	112806026
chr1	232765130	232765339			chr12	112981634	112982071
chr1	233036450	233036838			chr12	113034082	113034843
chr1	233046806	233047279			chr12	113040953	113041323
chr1	233278843	233279486			chr12	113166669	113167066
chr1	233373520	233373705			chr12	113418243	113418728
chr1	233790395	233791489			chr12	11358118	11358580
chr1	233871208	233871614			chr12	114489772	114489911
chr1	234040033	234041103			chr12	11463278	11463611
chr1	234324036	234324630			chr12	114888171	114888905
chr1	234648249	234648593			chr12	11500807	11501527
chr1	234675752	234676143			chr12	115223427	115223795
chr1	234741765	234742067			chr12	115258735	115258872
chr1	234844765	234845124			chr12	115763037	115763694
chr1	234952304	234952549			chr12	115789172	115789649
chr1	234987229	234988727			chr12	115807935	115808362
chr1	234998383	234998730			chr12	116127444	116127765
chr1	235047453	235047952			chr12	116200741	116201457
chr1	235134112	235134506			chr12	116395910	116396730
chr1	235550749	235550902			chr12	116982757	116983260
chr1	235562570	235562933			chr12	117153054	117153644
chr1	235799346	235799547			chr12	11780582	11780931
chr1	235820550	235820878			chr12	118198357	118198750
chr1	235822607	235823279			chr12	118701820	118702451
chr1	235885016	235885676			chr12	118781774	118782369
chr1	235894884	235895183			chr12	118912789	118913005
chr1	236010744	236011153			chr12	120866631	120866856
chr1	236187748	236188518			chr12	121044686	121044967
chr1	236223566	236224115			chr12	121236275	121236718
chr1	236232733	236232939			chr12	122086331	122086645
chr1	236269241	236269871			chr12	122940481	122940689
chr1	236451272	236451884			chr12	123631969	123632222
chr1	236511359	236512047			chr12	124355339	124355611
chr1	236582905	236583290			chr12	124371566	124371748
chr1	236644189	236644510			chr12	124583522	124583807
chr1	236658606	236659239			chr12	124585132	124585930
chr1	236849448	236850436			chr12	124701498	124702957
chr1	237137420	237137656			chr12	124733602	124734127
chr1	237204999	237205682			chr12	125288548	125288804
chr1	237221581	237222060			chr12	125393352	125393630
chr1	237278298	237278774			chr12	125552930	125553258
chr1	237402468	237403132			chr12	125609789	125610001
chr1	237406680	237407240			chr12	125702573	125702776
chr1	237559091	237560048			chr12	127733944	127734536
chr1	237592293	237593100			chr12	128008115	128008788
chr1	237634015	237634684			chr12	128009318	128009837
chr1	238068826	238069361			chr12	128085509	128085692
chr1	238097564	238098493			chr12	128090688	128091064
chr1	238251909	238252706			chr12	128275790	128275991
chr1	238271457	238272050			chr12	128507351	128507893
chr1	238346586	238347310			chr12	128515641	128515921
chr1	238377681	238378056			chr12	129374766	129375078
chr1	238540517	238541472			chr12	129717377	129717809
chr1	239396264	239396642			chr12	129736371	129736918
chr1	239397050	239397861			chr12	129772845	129773624
chr1	239816457	239816649			chr12	129995489	129996243
chr1	239816841	239817212			chr12	130178207	130178549
chr1	240161135	240161460			chr12	130214626	130215319
chr1	240279023	240279576			chr12	130880732	130881295
chr1	240294540	240294747			chr12	13122831	13123066
chr1	240319317	240319523			chr12	13147654	13148436
chr1	240610042	240610401			chr12	13170031	13170726
chr1	240622581	240622841			chr12	13198582	13199012
chr1	240772924	240773424			chr12	132442600	132442921
chr1	240773872	240774041			chr12	133302243	133302618
chr1	240775955	240776295			chr12	133350511	133351179
chr1	240779783	240780026			chr12	13352923	13353273
chr1	240807917	240808738			chr12	13592947	13593270
chr1	240815625	240816426			chr12	14258272	14258481
chr1	240947003	240947270			chr12	14371782	14372595
chr1	241170937	241171392			chr12	14664624	14664925
chr1	241292540	241293144			chr12	14805405	14806003
chr1	241355169	241355406			chr12	14828945	14829586
chr1	241365310	241366229			chr12	14910618	14910773
chr1	241428542	241428960			chr12	14938724	14939142
chr1	241434562	241435217			chr12	1513850	1514117
chr1	241940015	241940642			chr12	15302413	15303027
chr1	242099608	242100301			chr12	15587498	15588100
chr1	242137472	242137905			chr12	15703983	15704354
chr1	242481151	242481755			chr12	16022048	16022845
chr1	242539495	242539736			chr12	16103062	16103269
chr1	243430302	243430708			chr12	16241800	16242164
chr1	243603678	243604167			chr12	16601351	16602366
chr1	243635477	243635574			chr12	16655894	16656175
chr1	243646652	243647074			chr12	16705948	16706439
chr1	243650761	243651312			chr12	1709927	1710304
chr1	243653987	243655099			chr12	18993996	18994878
chr1	243890175	243890608			chr12	19179653	19180033
chr1	243895727	243896396			chr12	19692035	19692782
chr1	244012895	244013381			chr12	20037014	20037434
chr1	244027849	244028432			chr12	20269952	20270412
chr1	244219817	244220337			chr12	20412504	20413364
chr1	244324347	244325539			chr12	20607964	20608552
chr1	244417849	244418082			chr12	20854222	20855030
chr1	244467089	244468484			chr12	20975345	20975673
chr1	244493183	244493744			chr12	21968371	21968530
chr1	244499732	244500057			chr12	2206945	2207808
chr1	244532848	244533235			chr12	22482544	22482846
chr1	244534556	244535577			chr12	22641413	22641737
chr1	244815324	244815485			chr12	22798870	22799909
chr1	244892833	244893117			chr12	23007342	23008204
chr1	244897570	244897867			chr12	23281102	23281807
chr1	244898652	244899997			chr12	24167837	24169084
chr1	244903311	244903600			chr12	24234595	24235224
chr1	244917889	244918054			chr12	24277060	24277929
chr1	244921150	244921267			chr12	24283357	24283617
chr1	244980242	244980616			chr12	24441505	24441736
chr1	244984441	244984975			chr12	24489719	24489960
chr1	245031148	245031553			chr12	24532869	24533409
chr1	245038341	245038476			chr12	24631288	24631522
chr1	245050428	245050869			chr12	24633570	24634241
chr1	245067642	245068503			chr12	24759378	24759754
chr1	245183186	245183699			chr12	25228307	25228900
chr1	245272377	245272486			chr12	25942517	25943070
chr1	245282150	245282556			chr12	25972413	25973257
chr1	245329721	245330157			chr12	26878380	26878717
chr1	245419704	245420661			chr12	27425261	27425772
chr1	245541712	245542191			chr12	27757320	27757837
chr1	245572744	245573033			chr12	27833607	27833986
chr1	245612276	245613988			chr12	27834785	27835759
chr1	245651735	245652483			chr12	27900015	27900276
chr1	245785807	245786306			chr12	28430622	28430952
chr1	245817899	245818405			chr12	29744010	29744895
chr1	245976688	245977012			chr12	30082069	30082475
chr1	246033195	246033513			chr12	30273861	30274069
chr1	246171489	246172015			chr12	30869505	30870266
chr1	246172259	246172698			chr12	32005177	32005895
chr1	246229037	246229165			chr12	33802679	33803350
chr1	246245411	246245837			chr12	34393758	34394453
chr1	246246138	246247077			chr12	34406579	34407347
chr1	246322491	246323121			chr12	382678	383422
chr1	246328293	246328984			chr12	38402278	38402671
chr1	246701076	246701793			chr12	385053	385216
chr1	246717614	246717818			chr12	3882695	3883158
chr1	246846747	246847310			chr12	39650283	39650580
chr1	246847768	246848139			chr12	39932987	39933688
chr1	246849597	246850130			chr12	40112686	40113174
chr1	246936736	246936943			chr12	40175065	40175290
chr1	246961016	246961215			chr12	40227813	40228010
chr1	246962535	246962880			chr12	40369457	40369910
chr1	246968553	246968853			chr12	40477936	40478429
chr1	247134563	247134935			chr12	40504935	40505453
chr1	247282244	247282754			chr12	40665836	40666664
chr1	247367681	247367955			chr12	40779688	40780255
chr1	247450211	247450410			chr12	40867627	40868069
chr1	247454646	247454867			chr12	41924278	41925024
chr1	247455025	247455859			chr12	42312946	42314178
chr1	247539856	247540460			chr12	42545335	42545575
chr1	247551011	247551565			chr12	42672033	42672235
chr1	247694139	247694473			chr12	42726735	42727161
chr1	247953696	247954170			chr12	42743605	42743795
chr1	247987263	247987843			chr12	42759467	42759806
chr1	248020253	248021301			chr12	43444862	43445136
chr1	248099021	248100893			chr12	43457647	43458071
chr1	248372879	248373341			chr12	4357138	4357498
chr1	248481223	248481799			chr12	43801846	43802203
chr1	248607890	248608234			chr12	43924129	43924290
chr1	249239067	249239244			chr12	44277433	44277617
chr1	249240127	249240297			chr12	44278765	44279170
chr10	352658	353020			chr12	44375626	44376024
chr10	482352	483481			chr12	4439464	4439997
chr10	1132079	1132482			chr12	44608197	44609578
chr10	2364710	2364986			chr12	44623678	44624211
chr10	2933316	2933522			chr12	44742602	44743599
chr10	2962459	2963339			chr12	4490696	4491072
chr10	3096286	3096786			chr12	45732919	45733047
chr10	3109500	3109871			chr12	45808350	45808485
chr10	3116393	3116506			chr12	46115082	46115638
chr10	3168670	3169797			chr12	46467935	46468197
chr10	3181208	3181975			chr12	46497467	46498103
chr10	3528634	3528863			chr12	4658645	4659032
chr10	3538370	3538682			chr12	46953787	46954245
chr10	3556819	3557403			chr12	47537985	47538590
chr10	3825557	3826397			chr12	47950063	47951525
chr10	3849626	3849975			chr12	48025459	48025640
chr10	3869524	3869903			chr12	4803939	4804420
chr10	3933100	3933461			chr12	48178824	48178979
chr10	4012230	4012798			chr12	48288560	48288771
chr10	4658562	4658815			chr12	48422520	48422681
chr10	4695424	4695674			chr12	48541745	48542256
chr10	4750689	4750840			chr12	48563327	48563898
chr10	5508118	5509421			chr12	48939742	48940252
chr10	5530764	5531023			chr12	48947422	48947896
chr10	5535655	5536005			chr12	50278736	50279198
chr10	5538367	5538833			chr12	50846251	50846622
chr10	5625548	5626071			chr12	51314404	51314729
chr10	5757643	5758159			chr12	52035485	52035626
chr10	5993151	5993269			chr12	52071225	52071455
chr10	5998571	5998866			chr12	52271563	52271872
chr10	6140564	6140815			chr12	52629736	52629965
chr10	6206789	6207015			chr12	52630877	52631252
chr10	6207433	6207509			chr12	52848202	52848618
chr10	6209672	6209853			chr12	53078083	53078575
chr10	6212301	6212916			chr12	54372803	54373229
chr10	6257253	6257658			chr12	54936753	54936938
chr10	6622019	6622896			chr12	54959389	54960179
chr10	7388921	7389232			chr12	5512598	5512985
chr10	7452733	7453433			chr12	55506334	55506665
chr10	7583077	7584080			chr12	55720412	55720965
chr10	7649007	7649445			chr12	55928539	55929168
chr10	8080108	8080228			chr12	55945533	55945884
chr10	8144788	8145850			chr12	56254313	56254540
chr10	8156754	8157345			chr12	56476933	56477088
chr10	8158987	8159130			chr12	56552531	56552686
chr10	8235572	8236309			chr12	57794541	57795152
chr10	8338057	8338683			chr12	57937957	57938130
chr10	8354254	8354408			chr12	5849058	5849322
chr10	8403404	8403731			chr12	58749938	58750408
chr10	8408143	8408595			chr12	58751224	58751546
chr10	8422165	8422363			chr12	58828584	58828856
chr10	8449425	8450060			chr12	58874697	58875862
chr10	8462225	8462468			chr12	59067715	59067950
chr10	8526944	8527266			chr12	59139564	59140038
chr10	8529333	8529919			chr12	59250899	59251733
chr10	8623660	8624216			chr12	59278541	59279444
chr10	9304741	9305079			chr12	59611603	59612317
chr10	9577552	9578095			chr12	60034978	60035210
chr10	9775799	9776464			chr12	60037112	60037557
chr10	9866737	9867901			chr12	60064801	60065273
chr10	9953306	9954040			chr12	60138807	60139424
chr10	11036755	11037074			chr12	60350049	60350354
chr10	11644934	11645277			chr12	6050042	6050314
chr10	11784029	11784740			chr12	61410383	61410753
chr10	11911207	11911478			chr12	62556689	62557545
chr10	11916663	11917331			chr12	63055910	63056201
chr10	11955300	11955715			chr12	63289215	63289920
chr10	12222325	12223284			chr12	63362574	63362993
chr10	12236075	12236204			chr12	63549098	63549521
chr10	12524608	12524964			chr12	63989238	63989824
chr10	12792902	12793671			chr12	64075788	64076018
chr10	13033871	13034066			chr12	64204534	64204984
chr10	13043014	13043381			chr12	64563769	64564759
chr10	13210802	13211383			chr12	64600353	64600864
chr10	13742488	13743426			chr12	6482625	6482832
chr10	13770984	13771408			chr12	64861412	64861781
chr10	14352539	14352859			chr12	65032390	65033092
chr10	14423506	14423758			chr12	65680262	65680544
chr10	14597892	14598665			chr12	65928042	65928330
chr10	14744818	14745158			chr12	66349315	66349612
chr10	15205020	15205732			chr12	66729404	66729966
chr10	15238067	15238224			chr12	67149174	67149450
chr10	15892468	15892736			chr12	67592501	67592965
chr10	15963362	15963966			chr12	67962197	67963133
chr10	16228385	16229034			chr12	68223681	68224016
chr10	16235353	16235584			chr12	68319320	68319749
chr10	16401927	16402452			chr12	68689653	68690011
chr10	16861234	16861403			chr12	68770037	68771012
chr10	17291064	17291219			chr12	68799240	68799515
chr10	17428653	17429044			chr12	69517619	69517783
chr10	17430019	17430518			chr12	69565678	69566025
chr10	18732671	18733203			chr12	69944285	69944620
chr10	19015964	19016450			chr12	70270130	70270442
chr10	19798731	19799576			chr12	70497524	70497727
chr10	20056795	20057109			chr12	70723465	70724328
chr10	20266051	20266610			chr12	70858714	70859075
chr10	20474128	20474379			chr12	7106836	7107667
chr10	20619223	20619893			chr12	71137012	71137372
chr10	20658890	20659658			chr12	7128093	7128333
chr10	20660037	20660392			chr12	71569637	71570336
chr10	20781369	20781889			chr12	71648088	71648670
chr10	20903873	20904604			chr12	71728386	71729238
chr10	20908910	20909786			chr12	71942610	71943160
chr10	21001567	21001960			chr12	72001422	72002493
chr10	21462973	21463713			chr12	72020546	72020865
chr10	21616182	21616889			chr12	72371634	72372289
chr10	21640519	21640883			chr12	72419395	72419694
chr10	21644408	21644575			chr12	72441415	72441665
[truncated: 15,828 more rows]
