# Supplementary material for: Chromatin landscape dynamics during reprogramming towards human naïve and primed pluripotency reveals the divergent function of PRDM1 isoforms
Source: Cell Death Discov. 2024 Nov 19;10:474. doi: 10.1038/s41420-024-02230-w (PMC11576854; doi:10.1038/s41420-024-02230-w)
Supplement: Supplementary file 4 — Supplymentary Table 3 [file 41420_2024_2230_MOESM4_ESM.xlsx]

## Sheet: Table S3
Supplementary Table 3: The up-regulated genes during naïve reprogramming , related to Figure 3.
gene symbol
A2ML1
A4GALT
AADAT
AARS2
AASS
ABCA3
ABCA7
ABCC13
ABCD4
ABCG1
ABCG2
ABHD17B
ABHD3
ABTB2
ACADS
ACAT2
ACBD4
ACER2
ACKR2
ACOT11
ACOX1
ACPP
ACSL1
ACSS2
ACSS3
ACTC1
ACTL8
ACTR3B
ACTR6
ACTRT3
ACVR2B
ADAD2
ADAMTS14
ADAMTS4
ADAMTS7
ADAMTS8
ADAMTS9
ADAMTSL5
ADAT2
ADCK3
ADCK4
ADCY1
ADCY2
ADCYAP1R1
ADGRD1
ADGRG1
ADGRG5
ADGRL1
ADGRL2
ADI1
ADIPOQ
ADRA2A
ADRA2B
ADRBK2
AEBP2
AFAP1L2
AFF2
AFG3L2
AFP
AGL
AGPAT9
AGR2
AGTPBP1
AGTRAP
AHCYL2
AIM1
AIM1L
AK9
AKAP1
AKAP7
AKIRIN1
AKNA
AKR1C1
AKR1C2
ALDH16A1
ALDH1A1
ALDH1A2
ALDH1A3
ALDH3A2
ALG6
ALKBH1
ALKBH7
ALOX5
ALPK3
ALPL
ALPP
AMDHD2
AMOT
AMPD3
AMT
ANAPC1
ANGPT1
ANGPTL2
ANK2
ANKEF1
ANKH
ANKRD32
ANKRD33
ANKRD33B
ANKRD34B
ANKRD45
ANKRD63
ANKRD9
ANO4
ANO5
ANO9
ANXA3
AP1G2
AP1S2
APBA1
APC2
APOA2
APOE
APOL1
APOPT1
AQP1
AQP3
AQP5
ARFGEF3
ARHGAP11A
ARHGAP19
ARHGAP27
ARHGAP33
ARHGAP39
ARHGAP42
ARHGEF15
ARHGEF16
ARHGEF19
ARHGEF39
ARHGEF4
ARID3A
ARID3B
ARL15
ARL6IP6
ARMT1
ARRB1
ARRB2
ARRDC2
ARSE
ARVCF
ARX
ASAH1
ASF1B
ASH2L
ASIP
ASXL3
ATAD3B
ATAD5
ATF7IP2
ATG10
ATG3
ATG4C
ATG4D
ATG5
ATG9B
ATHL1
ATL2
ATOH1
ATP10D
ATP11A
ATP12A
ATP1B3
ATP6V0A4
ATP6V0D2
ATP6V0E2
ATPIF1
AUH
AUNIP
AURKB
AUTS2
AVP
AXIN1
AXIN2
AZGP1
B3GALT5
B3GNT2
B4GALNT2
B4GALT6
BAIAP2L1
BANCR
BARD1
BBC3
BBS5
BCAM
BCAR4
BCL11A
BCL11B
BCL2L11
BCL2L12
BCL6B
BDKRB2
BEND3
BEND4
BEX1
BHLHB9
BHLHE22
BHLHE23
BHMT
BIN2
BLACAT1
BLM
BLVRB
BMF
BMP2
BMP2K
BMP5
BMP7
BMPR1A
BMPR1B
BOD1
BRCA1
BRCA2
BRINP1
BRINP2
BRSK1
BRSK2
BRWD3
BSPRY
BTK
BTNL9
BUB1
BUB1B
C10orf82
C10orf99
C11orf80
C12orf66
C14orf80
C16orf54
C16orf59
C17orf104
C17orf53
C17orf59
C17orf96
C18orf54
C19orf26
C19orf54
C19orf84
C1GALT1
C1orf112
C1orf210
C1orf233
C1orf35
C1QBP
C1QTNF1
C1QTNF4
C20orf166-AS1
C20orf27
C21orf58
C21orf59
C21orf91
C2CD4A
C2CD4B
C2CD5
C2orf40
C2orf47
C2orf54
C2orf68
C2orf69
C3orf33
C4orf51
C5orf17
C5orf34
C5orf58
C6orf106
C6orf132
C6orf141
C6orf15
C8orf88
C9orf135
C9orf135-AS1
C9orf40
C9orf41
C9orf72
CAAP1
CABLES1
CABP1
CACFD1
CACHD1
CACNA1G
CACNA1H
CACNB2
CACNG4
CACNG5
CACNG7
CACYBP
CADM1
CADPS
CADPS2
CALB1
CALCB
CALCR
CALCRL
CAMK2B
CAMKMT
CAMLG
CAMP
CAMSAP3
CAND2
CAPN6
CAPN8
CARD11
CARHSP1
CASC5
CASK
CASZ1
CBFA2T2
CBFA2T3
CBLC
CBLN1
CBR4
CBX2
CBX7
CCBL1
CCDC109B
CCDC112
CCDC117
CCDC120
CCDC125
CCDC126
CCDC136
CCDC138
CCDC141
CCDC144B
CCDC150
CCDC172
CCDC18
CCDC34
CCDC61
CCDC69
CCDC88C
CCER2
CCHCR1
CCK
CCKBR
CCL11
CCNA1
CCNA2
CCNB1IP1
CCNB2
CCND2
CCNE1
CCNO
CCR8
CCSAP
CCT4
CD1D
CD24
CD2AP
CD320
CD48
CD53
CD55
CD70
CD74
CD83
CD9
CDC20
CDC25A
CDC7
CDCA2
CDCA3
CDCA4
CDCA7
CDCA7L
CDCP1
CDH5
CDK1
CDK18
CDKN1C
CDKN2AIPNL
CDON
CDT1
CDX2
CDX4
CEACAM6
CEBPZ
CECR1
CELSR2
CELSR3
CENPA
CENPE
CENPH
CENPK
CENPM
CENPQ
CENPU
CENPV
CEP131
CEP44
CEP72
CEP76
CEP78
CEP85
CER1
CERS1
CERS6
CES1
CETN3
CGB5
CHAF1A
CHCHD10
CHCHD2
CHCHD4
CHDH
CHEK2
CHGA
CHML
CHN1
CHN2
CHODL
CHP2
CHRNA1
CHRNA5
CHST2
CHST4
CHST6
CHST9
CHTF18
CIB2
CIDEC
CITED4
CKB
CKMT1A
CKS1B
CLCA2
CLCN2
CLDN5
CLEC2L
CLEC4G
CLPX
CLU
CLUH
CMAS
CMC1
CMKLR1
CMTM4
CNFN
CNIH3
CNKSR2
CNNM2
CNNM3
CNR1
CNR2
CNTNAP3
COA5
COA6
COA7
COBL
COL11A2
COL15A1
COL21A1
COL24A1
COL4A3BP
COL4A4
COL9A1
COL9A2
COL9A3
COLEC10
COLGALT2
COMTD1
COQ10A
COQ7
CORO2A
CORO7
COX18
COX5A
COX5B
COX6B2
CPEB1
CPEB3
CPED1
CPLX2
CPM
CPNE7
CPS1
CPXM1
CPZ
CR1L
CR2
CRABP1
CRB3
CREBL2
CREBZF
CREG1
CRIP1
CRIP3
CRIPAK
CRISPLD1
CRLF1
CROCC
CRTC1
CRYBB1
CRYGD
CSF3R
CSGALNACT1
CSH2
CSNK1A1L
CST4
CTCFL
CTD-2297D10.2
CTDSPL
CTH
CTNND2
CTSC
CTSK
CTSL
CTSO
CTTNBP2
CTU1
CUX2
CXCR4
CXXC4
CYB5A
CYP27A1
CYP2S1
CYP4F22
CYP4X1
CYSTM1
CYYR1
D21S2088E
DACH1
DACT1
DACT2
DANCR
DAPK1
DAZAP1
DBNDD1
DCAF15
DCAF4
DCLK1
DCLRE1A
DCP2
DCUN1D5
DCX
DDHD1
DDIAS
DDRGK1
DDT
DDX11
DDX12P
DDX25
DDX28
DDX43
DEK
DENND1C
DENND2A
DEPDC1B
DEPTOR
DFNB31
DGKK
DHCR24
DHDH
DHRS11
DHRS13
DHTKD1
DIMT1
DIO3
DKK2
DLAT
DLG3
DLGAP5
DLK1
DLX4
DLX6
DMBX1
DNA2
DNAH14
DNAJA2
DNAJA4
DNAJC12
DNAJC15
DNAJC19
DND1
DNM1
DNM3OS
DNMT3A
DNMT3B
DNPH1
DOCK3
DOCK6
DOCK9
DOK6
DPEP1
DPEP3
DPF1
DPH6
DPP10
DPPA2
DPPA3
DPYSL5
DSCC1
DSCR8
DSTNP2
DTL
DTNB
DTX2
DTX4
DUS3L
DUSP16
DUSP23
DUSP26
DUSP4
DUSP5
DUT
DYNC1I1
DZANK1
E2F1
E2F2
E2F5
E2F8
E4F1
EBF1
EBPL
ECEL1
ECEL1P2
ECHDC2
ECHDC3
EDA
EDNRA
EDNRB
EEF1A2
EFHD1
EFNA5
EFNB3
EFR3B
EGFL7
EGLN3
EGR3
EGR4
EHMT2
EIF1AX
EIF4E3
EIF4EBP2
ELAVL3
ELOVL4
ELOVL6
EMBP1
EMILIN2
EMX1
EMX2
ENGASE
ENHO
ENOPH1
ENPP1
ENPP2
ENPP5
ENTPD2
EOMES
EPB41
EPB41L4A-AS1
EPB41L4A-AS2
EPB41L4B
EPB41L5
EPHA10
EPHA4
EPHA7
EPHA8
EPN3
EPOR
EPPK1
EPS8L2
EPSTI1
ERBB2
ERCC6L
EREG
ERI1
ERICH2
ERMP1
ERVV-2
ESCO1
ESCO2
ESF1
ESPL1
ESRP2
ESRRA
ETAA1
ETNK1
ETNK2
ETNPPL
ETV1
ETV4
EVX1
EXD3
EXO1
EXOC6
EXOSC3
EXOSC4
EXOSC5
EZH2
F11R
F2RL1
F3
FA2H
FABP3
FABP7
FAM102B
FAM103A1
FAM110A
FAM110B
FAM110C
FAM111B
FAM117A
FAM117B
FAM120C
FAM131B
FAM133A
FAM135A
FAM150A
FAM153B
FAM155B
FAM157A
FAM157B
FAM161A
FAM163B
FAM169A
FAM171A2
FAM178A
FAM181B
FAM185A
FAM195A
FAM198A
FAM19A4
FAM19A5
FAM207A
FAM213A
FAM222B
FAM226B
FAM43B
FAM46B
FAM49A
FAM49B
FAM53B
FAM60A
FAM63B
FAM64A
FAM65B
FAM65C
FAM69B
FAM69C
FAM83D
FAM83F
FAM83G
FAM83H
FAM84B
FAM90A27P
FAM96A
FANCA
FANCB
FANCD2
FANCE
FANCF
FANCI
FAR2P1
FASN
FASTKD1
FAXC
FBF1
FBN3
FBRSL1
FBXL14
FBXL15
FBXL16
FBXL19
FBXO28
FBXO36
FBXO41
FBXO46
FBXO5
FCHO1
FDX1
FERMT1
FETUB
FGD3
FGD4
FGF13
FGF17
FGF19
FGF8
FGFR1
FGFR3
FGL1
FHDC1
FIBCD1
FIRRE
FKBP1B
FKBP4
FLAD1
FLRT2
FLRT3
FLT1
FLVCR1
FLVCR2
FMO1
FMR1
FN3K
FNDC4
FOXA2
FOXA3
FOXB1
FOXB2
FOXD3
FOXD3-AS1
FOXI3
FOXO4
FOXP2
FOXQ1
FOXR1
FOXR2
FRAS1
FRAT2
FREM2
FST
FSTL5
FTHL17
FUCA1
FUT4
FUT9
FXN
FXYD3
FXYD4
FZD10
FZD3
FZD5
G2E3
GAB1
GAB2
GABARAPL1
GABPB1-AS1
GABRD
GABRP
GAD2
GAL
GALNT12
GALNT13
GALNT3
GAS1
GATA2
GATA3-AS1
GATA4
GATA5
GBA3
GBP6
GCA
GCGR
GCH1
GCM1
GCNT1
GCNT2
GCSH
GDAP1
GDAP1L1
GDF15
GDPD1
GDPD2
GET4
GFOD1
GFPT1
GFRA3
GFY
GIGYF1
GIN1
GINS1
GINS3
GJA5
GK
GLB1L3
GLCCI1
GLI1
GLIDR
GLTPD2
GLUL
GMCL1
GMNN
GNAO1
GNAZ
GNG2
GOLGA2P7
GP6
GPALPP1
GPC2
GPC4
GPCPD1
GPD2
GPM6B
GPNMB
GPR153
GPR19
GPR3
GPR32
GPR37
GPR50
GPR63
GPR78
GPR85
GPRC5A
GPRC5B
GPRC5D
GPRIN2
GRAMD1A
GRASP
GRB14
GREM2
GRHL2
GRIA3
GRIA4
GRID2
GRID2IP
GRIN2D
GRIP1
GSAP
GSC
GSDMC
GSG2
GSPT2
GSTA3
GSTA4
GSTCD
GSTM4
GSX2
GTPBP3
GUCY1A2
GUCY1A3
GYG2
GYPC
H19
H1FX
H2AFJ
H2AFX
H3F3A
HAGHL
HAND1
HAP1
HAPLN2
HAPLN3
HAS2
HAS3
HAUS4
HAUS5
HAUS6
HBA2
HBM
HCG26
HCK
HCN4
HCRT
HDAC2
HDGFL1
HDHD3
HELLS
HELT
HELZ2
HENMT1
HES3
HESX1
HEXDC
HEXIM2
HEY1
HHIP
HHLA1
HHLA2
HIATL2
HIC2
HIST1H2AL
HIST4H4
HKR1
HLA-DOA
HLA-DRA
HLA-DRB1
HLTF
HMBS
HMGA1
HMGB2
HMGB3
HMGCR
HMGN4
HMHA1
HMMR
HMOX1
HMX1
HNF4A
HNRNPA3
HNRNPM
HNRNPU
HNRNPU-AS1
HOMER2
HOOK2
HORMAD1
HOXA11
HOXA5
HOXA7
HOXA9
HOXB1
HOXB4
HOXB5
HOXB6
HOXB7
HOXB8
HOXB9
HOXC10
HOXC8
HOXC9
HOXD1
HOXD10
HOXD13
HOXD4
HOXD8
HOXD-AS2
HPGD
HPN
HPS3
HPSE
HRASLS2
HRC
HRH3
HRK
HS3ST3A1
HS3ST6
HSD11B2
HSD17B1
HSD17B14
HSD17B4
HSD17B7
HSD3B1
HSPA12A
HSPA2
HSPA4
HSPA4L
HSPB6
HSPH1
HTR3A
HTR6
HTR7
HUS1
ICA1L
ICOSLG
ID1
IDH1
IDH3A
IER2
IFIT1
IFITM1
IFNLR1
IGF2
IGFBP2
IGFBP5
IGIP
IGSF11
IGSF21
IGSF3
IGSF8
IHH
IL17RD
IL19
IL36RN
IL6R
IMPA2
INA
INADL
ING1
INPP5D
INPP5J
INSM1
INTS8
IPMK
IPO5P1
IPO7
IPW
IQSEC2
IRAK1BP1
IRF2BPL
IRF3
IRF6
IRF7
IRS2
IRS4
IRX2
IRX3
IRX4
ISCA1
ISCA2
ISLR
ISYNA1
ITGA6
ITGA7
ITGAM
ITGB3BP
ITGB4
ITGB8
ITLN2
ITPK1
ITPR1
IZUMO2
JADE1
JADE2
JAGN1
JARID2
JMJD1C
JSRP1
JUP
KAT7
KATNB1
KATNBL1
KAZN
KBTBD7
KBTBD8
KCMF1
KCNA2
KCNC3
KCNC4
KCND2
KCNF1
KCNG3
KCNJ4
KCNK1
KCNK12
KCNK13
KCNK17
KCNK4
KCNK5
KCNMB4
KCNQ2
KCNS3
KCNT2
KCNV1
KCTD1
KCTD12
KCTD13
KDF1
KDM2B
KDM4E
KHDC3L
KIAA0040
KIAA1211
KIAA1324
KIAA1522
KIAA1524
KIAA1549
KIAA1551
KIAA1804
KIAA1919
KIAA1958
KIF11
KIF14
KIF15
KIF20B
KIF21A
KIF21B
KIF22
KIF25-AS1
KIF26A
KIRREL2
KISS1R
KLF11
KLF15
KLF17
KLF4
KLF5
KLHDC7A
KLHDC8A
KLHL14
KLHL15
KLHL18
KLHL23,PHOSPHO2-KLHL23
KLHL34
KLHL7
KLK10
KLK13
KLK8
KLKB1
KNG1
KNTC1
KREMEN1
KRT16P2
KRT16P3
KRT19
KRT8
KTI12
L2HGDH
L3MBTL1
LACTB2
LAD1
LAGE3
LAMA1
LAMA2
LAMA3
LAMA5
LAPTM4B
LARP1B
LCK
LCP1
LDB2
LDLRAP1
LECT1
LEF1
LEFTY1
LEFTY2
LEP
LEPR
LGALS12
LGALS16
LGALS7B
LGALSL
LHB
LHPP
LHX3
LHX9
LIFR
LIM2
LIMCH1
LINC00116
LINC00174
LINC00261
LINC00265
LINC00266-3
LINC00337
LINC00371
LINC00426
LINC00428
LINC00437
LINC00458
LINC00462
LINC00471
LINC00491
LINC00599
LINC00624
LINC00664
LINC00665
LINC00668
LINC00693
LINC00698
LINC00883
LINC00925
LINC01004
LINC01048
LINC01108
LINC01116
LINC01194
LINC01206
LINC01224
LINC01405
LINC-ROR
LINGO1
LIPH
LMNB1
LMO1
LMO4
LNX1
LOC100128885
LOC100129935
LOC100130298
LOC100130331
LOC100134317
LOC100287072
LOC100505817
LOC100506127
LOC100506790
LOC100507006
LOC100507387
LOC100996385
LOC101927248
LOC101927501
LOC101927915
LOC101928254
LOC101929128
LOC101929194
LOC102724312
LOC102724699
LOC283731
LOC285074
LOC400655
LOC401585
LOC441178
LOC441601
LOC441666
LOC641746
LOC644919
LOC650226
LOC728323
LOC728743
LOC729737
LOC730101
LOC730202
LONRF1
LONRF2
LOXL4
LPAR2
LPCAT1
LPCAT3
LPIN1
LPPR1
LPPR3
LPPR5
LRAT
LRFN1
LRG1
LRMP
LRP2
LRP4
LRP8
LRPPRC
LRRC1
LRRC18
LRRC3
LRRC34
LRRC3B
LRRC45
LRRC47
LRRC75B
LRRC8B
LRRCC1
LRRN2
LRRTM4
LRWD1
LSAMP
LSM4
LSM6
LSM7
LSR
LTA4H
LUM
LY6H
LYAR
LYN
LYPD6
LYPLA1
LYZ
LZTS3
M1AP
MACROD1
MAD2L2
MAEL
MAF
MAGEB2
MAGEE1
MAGI1
MAGI2
MAL
MAL2
MANSC1
MAP10
MAP1LC3C
MAP1S
MAP2
MAP2K6
MAP6
MAP7
MAPK13
MAPK4
MAPKAPK5-AS1
MAPT
2024-03-01
2024-03-11
2024-03-09
MARK1
MARS2
MARVELD2
MAST1
MB21D1
MBD3L2
MBD3L3
MBNL3
MBOAT1
MBP
MBTD1
MCCC2
MCF2L
MCF2L-AS1
MCIDAS
MCM10
MCM2
MCM4
MCM5
MCM6
MCUR1
MDFI
MDGA2
MDN1
ME2
MED12L
MED19
MED28
MED30
MED9
MEG3
MEG9
MEGF10
MEGF6
MEOX2
MESP1
METTL10
METTL16
METTL21A
METTL7A
METTL9
MFAP4
MFHAS1
MFNG
MFSD3
MFSD6L
MGAT5B
MGC27345
MGP
MGST1
MIAT
MIB2
MICB
MICU2
MID1IP1
MIF-AS1
MIIP
MIPOL1
MIR1-1HG
MIR17HG
MIR205HG
MIR4697HG
MIR600HG
MIR99AHG
MIS18A
MIS18BP1
MKKS
MKNK2
MKRN1
MKRN3
MLXIPL
MMD
MMP1
MMP10
MMP11
MMP15
MMP24
MND1
MNX1
MOGAT3
MOXD1
MPC2
MPP6
MPV17L2
MRAP2
MREG
MRGPRE
MRGPRX1
MRM1
MRPL11
MRPL12
MRPL15
MRPL3
MRPL34
MRPL35
MRPL52
MRPL57
MRPS12
MRPS23
MRPS25
MRPS26
MRPS30
MRPS34
MRPS6
MRS2
MSH2
MSH6
MSI1
MSMO1
MSTO1
MT1G
MT1H
MT1M
MT1X
MTF2
MTFMT
MTFR2
MTHFS
MTIF2
MTL5
MTRNR2L2
MTRNR2L8
MTSS1
MTURN
MTUS1
MTX2
MURC
MUTYH
MX1
MYB
MYBL2
MYC
MYCL
MYEF2
MYL7
MYLIP
MYLPF
MYO1D
MYO3A
MYO5C
MYSM1
MZT1
N4BP2
N4BP3
N6AMT1
NAA15
NAA16
NAF1
NANOS1
NAP1L6
NAPRT
NARS2
NASP
NATD1
NBEAL2
NBL1
NCBP2-AS2
NCCRP1
NCEH1
NCF2
NCOA3
NCR1
NDC1
NDOR1
NDST3
NDUFA10
NDUFAB1
NDUFAF4
NDUFAF5
NDUFAF6
NDUFAF7
NDUFS6
NDUFS7
NECAB1
NEDD4L
NEFH
NEFL
NEFM
NEIL3
NEK2
NEK3
NEK4
NELFA
NEMP1
NEURL1B
NEUROD1
NEUROD4
NEUROG1
NEUROG2
NEUROG3
NFATC2IP
NFE2L3
NFIB
NFKB2
NFU1
NFXL1
NGEF
NHLH2
NHLRC2
NHLRC3
NINL
NKD1
NKD2
NKG7
NKX1-2
NKX2-5
NKX6-2
NLN
NLRC5
NLRP7
NMU
NMUR1
NOS3
NOTCH1
NOVA2
NPAP1
NPAS1
NPM2
NPNT
NPPC
NPR1
NPSR1
NPSR1-AS1
NPTXR
NPY
NR1D1
NR2C1
NR2F1
NR4A1
NR4A2
NR5A2
NRARP
NRBP2
NRK
NRROS
NRXN1
NSG1
NSL1
NSMAF
NSMCE4A
NSUN5
NT5DC1
NTHL1
NTN1
NTRK2
NTS
NTSR1
NUDCD1
NUDCD2
NUDT14
NUDT15
NUDT21
NUDT4
NUDT4P2
NUDT8
NUF2
NUFIP1
NUP133
NUP155
NUP35
NUP62CL
NUPR1L
NYAP1
OBP2A
OBSCN
OC90
OCEL1
OCLN
ODF3L2
OGDHL
OIP5
OIP5-AS1
OLIG3
ONECUT1
OOEP
OPLAH
OPN3
OR4A47
ORAI1
ORC1
ORC2
ORC4
ORC6
OSBP2
OSBPL11
OSGIN2
OTUD1
OTX2
OVOL1
OVOL2
OXT
P2RX2
P2RX3
PABPC4L
PAFAH1B3
PAGR1
PAIP2
PAK1
PAK1IP1
PAK4
PALD1
PAMR1
PANK1
PAPLN
PAQR6
PAQR8
PARL
PARP1
PARP16
PARP8
PARPBP
PASK
PAWR
PAX9
PAXIP1
PBX1
PBX3
PCBD2
PCCA
PCDH1
PCDH17
PCDH7
PCDH8
PCDH9
PCDHA11
PCDHB14
PCGF6
PCMTD2
PCOLCE2
PCP4
PCP4L1
PCSK1N
PDCD2
PDCD2L
PDCL2
PDE10A
PDE1B
PDE4C
PDE7A
PDF
PDGFA
PDGFD
PDHB
PDPN
PDSS1
PDZD2
PDZD4
PEG10
PEG3
PELI1
PER3
PERP
PET117
PEX1
PF4
PFAS
PFKFB2
PGBD5
PGF
PGM5P2
PGP
PHB2
PHC1
PHIP
PHKA1
PHLDB3
PHLPP1
PI15
PI16
PI4KAP1
PI4KAP2
PIAS4
PID1
PIDD1
PIF1
PIGW
PIK3R3
PIK3R5
PIM2
PIM3
PIR
PITPNC1
PITPNM3
PKD1L2
PKIB
PKMYT1
PKN3
PKNOX2
PKP3
PLA2G16
PLA2G3
PLA2G4F
PLA2G6
PLA2G7
PLAU
PLCL2
PLD6
PLEKHA6
PLEKHF1
PLEKHG1
PLEKHH3
PLK4
PLLP
PLP1
PLS1
PLSCR1
PLXNB1
PLXNC1
PMAIP1
PNKP
PNMA2
PNMAL1
PNMT
PNP
PNPLA1
PNPLA5
PNPT1
PODXL
PODXL2
POLD1
POLE2
POLQ
POLR3G
POLR3K
POLRMT
POMC
POU2F1
POU5F1
POU6F2
PPAN
PPAP2A
PPAP2B
PPAP2C
PPARGC1B
PPAT
PPFIA2
PPFIA3
PPM1B
PPM1H
PPM1J
PPOX
PPP1R14A
PPP1R17
PPP1R1A
PPP1R1B
PPP1R26
PPP1R35
PPP1R3B
PPP1R3F
PPP2R2B
PPP2R5A
PQLC1
PQLC3
PRAME
PRAMEF12
PRAP1
PRB1
PRDM1
PRDM5
PRDX1
PREX2
PRICKLE1
PRIM1
PRIMA1
PRKAA2
PRKAR1B
PRKAR2B
PRKCB
PRKCG
PRKCH
PRKCZ
PRKD2
PRKX
PRKXP1
PROK2
PROM1
PROS1
PROX1
PRR12
PRR9
PRSS1
PRSS12
PRSS22
PRSS41
PRSS8
PRTN3
PRUNE2
PRX
PSEN2
PSIP1
PSMD12
PSMG4
PSORS1C3
PSRC1
PSTPIP1
PTAR1
PTBP3
PTCD3
PTCH1
PTDSS2
PTGR2
PTH1R
PTH2
PTMA
PTP4A3
PTPN2
PTPN3
PTPN4
PTPN5
PTPRD
PTPRE
PTPRU
PTPRZ1
PUS1
PWAR5
PWARSN,SNORD107
PWWP2A
PXYLP1
PYCARD
PYDC1
PYY
QPCT
QPRT
QRFPR
QRSL1
RAB11FIP1
RAB15
RAB19
RAB27B
RAB37
RAB39B
RAB3A
RAB3C
RAB3D
RAB3IL1
RAB3IP
RABGAP1L
RAD51
RAD51AP1
RAD54L
RADIL
RALGAPA2
RANBP1
RAP1GAP2
RAP2B
RASAL1
RASD1
RASD2
RASGRP1
RASL10B
RASL11B
RASSF7
RBBP9
RBM38
RBM46
RBMXL2
RBP1
RBPMS
RCBTB1
RCBTB2
RCC2
RCN2
RCOR2
RDH10
RDH13
REC8
RECQL4
REEP6
RELL1
REM1
RENBP
REST
RFC2
RFC3
RFPL4A
RGL3
RGMA
RGS14
RGS5
RHBDD3
RHOXF1-AS1
RHOXF1P1
RHPN2
RIF1
RIMS2
RIMS3
RIPK4
RIPPLY2
RMI2
RMND1
RMND5A
RMND5B
RNASE1
RNASEH2A
RNASEH2B
RNASET2
RNF138
RNF144A
RNF166
RNF168
RNF17
RNF2
RNF208
RNF38
RNF44
RNF8
RORA
RPL10L
RPL13
RPL27A
RPL39L
RPL3L
RPLP1
RPP25
RPRD1A
RPRM
RPS6KA1
RPS6KA6
RPUSD1
RPUSD2
RPUSD3
RRAD
RRP7BP
RRS1
RSPO4
RTBDN
RTKN
RTN4IP1
RTP1
RTTN
S100A14
S100A4
S100P
SALL1
SALL2
SALL3
SAMHD1
SAPCD2
SARDH
SARS2
SASS6
SAV1
SBK2
SCAF4
SCAI
[truncated: 650 more rows]
