# Supplementary material for: Chromatin landscape dynamics during reprogramming towards human naïve and primed pluripotency reveals the divergent function of PRDM1 isoforms
Source: Cell Death Discov. 2024 Nov 19;10:474. doi: 10.1038/s41420-024-02230-w (PMC11576854; doi:10.1038/s41420-024-02230-w)
Supplement: Supplementary file 5 — Supplymentary Table 4 [file 41420_2024_2230_MOESM5_ESM.xlsx]

## Sheet: Table S4
Supplementary Table 4: The interacting proteins with PRDM1α and PRDM1β, related to Figure 5.
PRDM1α_PRDM1β_shared_interacting_proteins	PRDM1α_specific	PRDM1β_specific
BRIX1	RPS17	MMS19
MOB2	MYL4	KARS1
FASN	EIF6	STT3A
CHRAC1	HSD17B10	GNL3
CDK1	RAB1B	UTP20
SLC25A16	PKP1	TVP23C
TECR	NDUFA6	BYSL
RPS2	ARL2	AIFM1
STK38L	NDUFAB1	MATR3
RPL7	GABARAP	IGF2BP3
LIN28B	ARL1	CSNK1A1L
C1QBP	RCL1	TPD52L2
EIF2S1	DAD1	LYAR
PYCR1	MAP1LC3C	SPECC1L
STRAP	TIGAR	MYO3B
RPL6	ATP5MG	NOC4L
AIMP2	RPL29	NAT10
SPIN1	KRT1	GJA1
SEC61A1	H2BC13	DDOST
PRDM1	LYPLA1	MAPKAPK2
YBX1	NUDT1	TAOK3
PSMA4	DCP1A	RIOK1
SCYL2	RHOC	RARS1
DNMT3L	SLC66A3	NOM1
AHSA1	MRPS34	ASCC3
PRMT5	TAGLN2	EIF4G3
HACD3	RPL7L1	CAND1
SAMHD1	SKP1	ACTR10
EMD	LGALS1	LMNB2
WDR77	SLC25A1	TBL3
SRSF1	DSTN	IMPDH2
HNRNPAB	MRPL24	SARS2
RPL18	YWHAE	ARHGEF12
HSD17B12	H2BC21	COL1A1
RPL8	COMMD2	KPNA2
TIMM50	CDIPT	GTPBP1
SNRPB	MRPL47	LARS1
ACTA2	RPLP1	NUP93
CLNS1A	PSMB6	GARS1
STK38	QPRT	ANO5
CTTN	MRPS17	RBM10
DPY19L1	RHEB	DDX47
MYADM	RAB35	DVL2
	PRPS2	PEX14
	COPZ1	ALDH18A1
	RAB14	AP3M2
	LDHB	MSH6
	PRDX4	AFG3L2
	TMEM33	HDAC7
	LSM12	HYOU1
	SNRPF	HNRNPR
	CLDN6	TPCN1
	TMEM11	KIF11
	RPS13	COPG1
	TMED9	PIBF1
	GSTP1	PSMD3
	GMFB	PRORP
	MGST1	XRN2
	NRAS	QARS1
	KCTD5	DCLK1
	RAB21	NOP2
	RSU1	CNOT1
	KRT17	MROH8
	DHFR	MYO5C
	SSR3	EFTUD2
	H3C1	POF1B
	DCD	AFAP1L1
	MOB1B	DYNC1H1
	TMPO	ABCF2
	PPP1CC	ACTR1A
	TRAPPC2L	DNAJA3
	CSTA	SMC1A
	ARPC5	NGDN
	H2BC18	AHCY
	SPCS3	PABPC3
	NDUFA13	PTPN2
	TPT1	NOC3L
	CRABP1	PSMD5
	FTH1	PPP1R12A
	YWHAH	RTCB
	H1-5	USP9X
	H2AC21	HUWE1
	MRTO4	OPA1
	SUB1	BTK
	STOM	H1-3
	UQCRFS1	IARS1
	PARK7	CCT4
	BOLA2	ILK
	RER1	POLRMT
	PMVK	SEC63
	PSMB2	CUL4B
	HIGD1A	OR6N2
	SNRPD1	EIF2S3
	PPP2CB	AP2A1
	TWF2	FBXO46
	KRT8	WARS1
	LDHA	QPCTL
	SCD	DNAJC11
	RAB5A	DLST
	SLC25A29	BLM
	RAB15	SMOX
	RPS26	COL5A2
	NOP16	DES
	NDUFA4	PIP5K1A
	EIF5A	SET
	ATP5PO	LRBA
	SLIRP	STAT3
	KDELR1	MYH11
	PSIP1	THOC7
	NUDCD2	ARFGEF2
	GPX4	CNTNAP4
	TMED5	LRPPRC
	KCTD17	PRKDC
	PPIB	NOC2L
	ATP5MF	PDCD6IP
	H2BC14	IPO5
	RRBP1	SRGAP2C
	PRDX5	DIRAS2
	TAF4	CEBPZ
	IGKV2D-24	ZSWIM6
	LYPLA2	BMS1
	ERH	GEMIN4
	GATD3B	EIF3F
	EEF1B2	XPOT
	DERL2	MDH2
	MAIP1	DHCR7
	SEC22B	DKC1
	AP2S1	GART
	MPDU1	DOCK4
	RBPMS2	DNAJB6
	KCTD2	PTPA
	UBE2L3	DDX46
	TXNDC12	EPRS1
	RPS4Y1	POLQ
	TOMM22	BGN
	S100A8	CEP89
	CSNK1A1	PIP5K1C
	RPLP2	VPS35L
	RPS24	ZNF292
	PRXL2A	PKP2
	RPL27	ACTN2
	MT-ND1	C16orf96
	HNRNPH3	COASY
	KRT6A	EIF2AK3
	ARL8A	MED23
	TMEM41B	HEATR1
	CFAP20	EIF4G1
	SRP9	RPF2
	RAP2B	PTDSS1
	IGKV2D-29	NARS1
	HMGB2	CCT7
	H2AC4	MYO1E
	PSMD14	EIF4B
	SSR4	SEC23A
	EBP	NSUN2
	CHTOP	ABCD3
	KRT2	VIL1
	RPS15	VPS35
	HRNR	P4HA2
	PSMA2	VN1R5
	IRF4	IGF2BP2
	VPS29	MYL12B
	H2BC4	USP15
	SLC37A4	CYP2S1
	PTMA	WDR33
	IGHMBP2	NUP188
	RPL26	NOP56
	DPT	PRPS1L1
	KRT14	PDLIM1
	RBM4B	PYGB
	PRDX3	AASS
	CHCHD3	UGGT2
	KRT9	SLC7A5
	MRPS10	POTEF
	NIP7	TRIM4
	SPIN2A	EIF3A
	EIF4E	EFHD2
	YWHAG	MARCHF10
	H2AZ1	VPS4B
	TFAM	ARHGAP1
	SRP14	GTPBP4
	KRT72	TNPO3
	TUBB2B	CFAP54
	PGRMC1	NUP160
	SFXN1	MCM7
	UQCR10	ATP6V1H
	RPL21	IQGAP1
	DPM1	ABCF1
	PPM1B	CAD
	AK4	PRPF8
	KHDC1L	PRODH
	RAB6A	SSB
	SRSF10	PABPC4
	RAB3B	PPP2R1A
	KRT6C	TRAF4
	HNRNPDL	CTPS1
	ORMDL2	SF3B1
	FLG2	TRA2A
	CFL2	FARSA
	ITPA	FANCI
	EMC4	RBBP7
	SAP18	PPP1CB
	PDGFA	XPNPEP3
	FCF1	SLC3A2
	CMPK1	PPP1R9B
	GNPNAT1	MYH7
	RPL34	GCN1
	TIMM23	CHD4
	RPL28	SIDT2
	RTRAF	AP3D1
	EEF1E1	DARS1
	RPL18A	DDX21
	KRT16	ERLIN1
	NUDC	MSH2
	SNRPGP15	PDXDC1
	SPTB	ESYT2
	CAV1	INTS2
	MTFP1	HSPH1
	MACROH2A1	PPP2R2D
	ATP5PB	PEX5
	SLC25A6	EPS8L2
	MRPL49	COPB1
	PSMD10	PDCD11
	TMEM97	CDC123
	TMCO1	MDN1
	KRT18	OXSR1
	PTS	ALPG
	RPL27A	JAK1
	AP3S1	PATJ
	CNIH4	AKAP8
	HMGB1P1	TJP2
	POLR2H	USO1
	TMED10	HAX1
	S100A10	NUP205
	RPA3	ACTA1
	AK6	LPCAT3
	MSMO1	POLD1
	CALM3	CALD1
	CMBL	EIF3E
	KRT19	SNRNP200
	SBDS	TOP2B
	H2AC7	PKP3
	CAP2	DNM1L
	SEC11A	RPN2
	EIF1AY	SETX
	SRSF9	ORC4
	OTUB1	GAK
	MRPL21	CERS6
	CHP1	YARS1
	CBX3	IGKV2-29
	LLPH	HNRNPH2
	RPS27L	TBCD
	ACP1	CEPT1
	DCXR	TUBA4B
	NUDT4B	RSL1D1
	CYBC1	RBM25
	RAB11A	TPR
	RPS7	RANBP2
	CACYBP	ATP2A2
	MT-CO2	ACTG1
	NPM3	PTDSS2
	H2AC12	RNF123
	PIP	FLNA
	MAGOH	COL1A2
	RPL37A	DAAM1
	NOLC1	MYBBP1A
	CSRP2	SLC16A1
	TMEM258	SERPINA10
	CIRBP	XPO7
	PPIAL4E	TRAP1
	UPP1	NCLN
	RAP2C	COL12A1
	KRT10	ABLIM1
	SPCS2	IGF2BP1
	RAB1A	DNAJC13
	EIF3K	UQCRC2
	NUDT4	PUM1
	PFN1	XPO5
	KRT5	SPOCD1
	RPL23A	LBR
	SNRPB2
	U2AF1L5
	COX4I1
	PSMB3
	KDELR2
	TXN
	CBX5
	ASB7
	DERL1
	EIF3I
	RAB18
	SNRNP40
	DCTN5
	PGAM2
	SEC61B
	GPX1
	LIN28A
	IFITM1
	SSBP1
	HMGA1
	PDHB
	NME1
	IGKV4-1
	HACD2
	APRT
	H4C1
	H1-2
	UBC
	GNB3
	RAB8A
	OAT
	RPS27
