# Supplementary material for: Chromatin landscape dynamics during reprogramming towards human naïve and primed pluripotency reveals the divergent function of PRDM1 isoforms
Source: Cell Death Discov. 2024 Nov 19;10:474. doi: 10.1038/s41420-024-02230-w (PMC11576854; doi:10.1038/s41420-024-02230-w)
Supplement: Supplementary file 6 — Supplymentary Table 5 [file 41420_2024_2230_MOESM6_ESM.xlsx]

## Sheet: Table S5
Supplementary Table 5: PRDM1α and PRDM1β targeting genes list, related to Figure 5.
PRDM1α_PRDM1β_shared_target	PRDM1α_specific	PRDM1β_specific
ADAP1	A3GALT2	ABCB6
ADGRV1	AADACL2-AS1	ABL1
AGBL4	AADACP1	ACKR3
ANO9	AAMDC	ACTB
ARID5B	AASDH	ADCY8
ATXN7L3	ABCA11P	AGBL5
AUTS2	ABCA13	AGBL5-AS1
BNC2	ABCA3	AGPAT3
BPTF	ABCA4	AHDC1
C6orf48	ABCA5	AKAP1
C7orf50	ABCB10	ANKEF1
CBX6	ABCB5	ANKRD12
CCDC106	ABCC5	ARHGAP10
CDK13	ABHD17C	ARL16
CDK17	ABHD4	ATF3
CNTNAP2	ABLIM1	ATG3
DDX11L16	ABLIM2	ATL2
DHFR	ABLIM3	ATOH8
DLGAP4	ACACB	ATP2B2
DNM3	ACAD10	BBIP1
DPP9	ACAD11	BRSK2
EEFSEC	ACADM	BTBD7
ERICH1-AS1	ACAP2	C19orf24
FARP1	ACOX3	C1orf168
GNG2	ACSF2	C5orf49
GRIK2	ACTR5	C7orf65
HBB	ACVR1B	CCDC70
HBD	ACVR2B	CDC42BPA
HOXC4	ADAL	CDCA2
HS2ST1	ADAM28	CDHR2
HSPA1A	ADAM32	CDHR5
HSPA1B	ADAMTS3	CDON
HSPA1L	ADAMTS7	CHCHD6
INO80	ADAP2	CHRNB2
ITGB5	ADCY10	CIRBP
JADE2	ADCY9	CIRBP-AS1
KCNQ1	ADD3	CITED2
KIAA2026	ADD3-AS1	CLEC4E
LINC00273	ADGRE2	CLK1
LOC101927815	ADGRL2	CNGB3
LOC101928626	ADGRL3	CNTNAP5
LOC102723376	ADH7	COL4A2
LSM2	ADIPOR2	COL5A2
LTBP1	ADNP	COX18
MAD1L1	ADRA1B	CREB5
MBNL1	AEBP2	CRY1
MICA	AFF3	CSNK1D
MIR1268A	AGAP1	CWC22
MIR3648-2	AGTPBP1	DCAF7
MIR3687-2	AHSA2	DCANP1
MIR4435-2HG	AIMP2	DCUN1D3
MIR4665	AK4	DDAH1
MIR6087	AK5	DDIT4
MIR663A	AK9	DDX46
MIR663AHG	AKAP12	DHX9
MIR6723	AKAP13	DISC1FP1
MIR6782	AKAP2	DNM3-IT1
MIR7641-2	AKAP6	DNMBP
MSH3	AKAP7	DPH6-AS1
MTRNR2L2	AKAP8	DPY19L2P1
NAT8L	AKIRIN1	DUSP4
NCAM1	AKNAD1	DUSP5P1
NCOR2	AKT2	EBF1
OR51B5	AKT3	ECHS1
PCDH15	ALDH16A1	EEF2K
PPP3CC	ALG9	EFCAB11
PRDM1	ALK	EFTUD1
PRH1	ALOX12-AS1	EPB41
PRH1-PRR4	AMD1	ERCC6
PTPRN2	ANGPT1	ESRRA
RANBP6	ANK2	FAF2
RASA4B	ANKFN1	FAM120B
RYR2	ANKFY1	FAM131A
SEMA3A	ANKHD1	FAM174B
2024-09-10	ANKHD1-EIF4EBP3	FAM178B
SMOC2	ANKRD10	FAM19A1
SNORD48	ANKRD11	FAM215A
SNORD52	ANKRD18A	FARP2
SP2	ANKRD20A11P	FBF1
SPTBN1	ANKRD26	FBXL14
TNRC6B	ANKRD30A	FHIT
TRAPPC12	ANKRD30BL	FIGN
VPS52	ANKRD34A	FLJ27354
ZBTB5	ANKRD53	FOSB
ZBTB7A	ANKS1B	FOXK1
ZFHX4	ANO10	FRAS1
ZFHX4-AS1	ANO4	FRMD4A
ZNF282	ANO6	FZD7
ZNF521	ANXA10	GALNS
ZNF580	ANXA4	GAP43
ZNF581	ANXA7	GAREM
	AOAH	GNPNAT1
	AP1G2	GPR1
	AP1M2	GPR1-AS
	AP2A2	GPSM2
	AP2B1	H2AFV
	AP3B1	HACE1
	APBA2	HAUS5
	APIP	HBP1
	ARFGAP1	HGS
	ARFGAP3	HIF1AN
	ARFIP1	HIST3H2A
	ARG2	HIST3H2BB
	ARHGAP17	HOXC5
	ARHGAP21	HOXC6
	ARHGEF16	IFRD1
	ARHGEF7	IFT43
	ARL2BP	IGFBP4
	ARMC4	IL1RN
	ARMC9	IRF7
	ARMS2	ITPR2
	ARPC1B	JARID2
	ARPP21	JARID2-AS1
	ARRB1	JHDM1D-AS1
	ARSJ	JMJD1C
	ARVCF	KAT6B
	ASAP2	KCNJ4
	ASB1	KCNN1
	ASB18	KCTD9
	ASCC3	KDM7A
	ATAT1	KIAA1671
	ATG2B	KNDC1
	ATM	LBH
	ATP10A	LGR6
	ATP10B	LIN28A
	ATP11A	LINC00392
	ATP1B1	LMO7
	ATP1B3	LOC100133050
	ATP2B3	LOC100506207
	ATP5D	LOC100506422
	ATP5EP2	LOC101927053
	ATP6V0D1	LOC101927460
	ATP6V0D2	LOC101927539
	ATP8A2	LOC101928882
	ATRX	LOC401557
	AUH	LOC440040
	AVEN	LOC643339
	AVPI1	LOC646813
	AXIN1	LRRC45
	AXL	LRRC8C
	B3GLCT	LRRK2
	BAALC	LRRTM4
	BAAT	LYRM1
	BANF2	MAP2K1
	BANK1	MAP4K5
	BAZ1A	MAP7D1
	BBC3	MARK3
	BBS1	MICAL3
	BBS7	MIR181A2HG
	BBS9	MIR301A
	BBX	MIR3128
	BCAS3	MIR339
	BCAT1	MIR3944
	BCL2	MIR4444-1
	BCL3	MIR4444-2
	BCL6	MIR4666A
	BFSP1	MIR548T
	BICD2	MIR615
	BIRC2	MPG
	BIRC6	MPP2
	BLOC1S5-TXNDC5	MSI2
	BMP1	MSL1
	BMP4	MYCL
	BMPER	MYHAS
	BMPR1A	MYO16
	BOLA2	NCAPG2
	BST1	NDUFB8
	BTBD10	NFE2L2
	BTBD9	NFIA-AS2
	C10orf11	NIN
	C10orf25	NISCH
	C10orf71	NLK
	C10orf71-AS1	NLRP13
	C10orf91	NOTCH4
	C11orf40	NR6A1
	C11orf91	NUFIP2
	C12orf57	OR51Q1
	C14orf105	OSBPL2
	C14orf169	PABPC1L
	C15orf27	PCBP3
	C15orf52	PCDH7
	C17orf49	PCDH9
	C17orf67	PCDH9-AS2
	C19orf26	PEX7
	C19orf38	PGK1
	C19orf53	PHF21A
	C1orf177	PHIP
	C20orf196	PIAS1
	C22orf34	PIP5K1C
	C2CD2	PLBD1
	C2CD4B	POLD2
	C2CD5	POSTN
	C2orf71	PPARG
	C2orf74	PPP5C
	C3orf35	PRIMA1
	C3orf56	PRKCZ
	C4orf22	PRR11
	C5orf22	PTCHD1
	C5orf58	PTK2B
	C6orf132	PTPRR
	C6orf203	RAC3
	C7orf60	RAD51
	C8orf34	RAD51-AS1
	C8orf48	RANBP9
	C8orf58	RBM17
	C9orf171	RBM26
	CACNA1A	RBM33
	CACNA1B	RBM38
	CACNA1C	RERE
	CACNA1E	RFTN2
	CACNG7	RHBDF1
	CADM1	RHOU
	CADM2	RIF1
	CADPS	RNF44
	CAHM	RNU11
	CAMK2B	RPS18
	CAMTA2	RPS6KB1
	CAPN11	RRP1B
	CAPN2	SAMD4A
	CAPN7	SAXO2
	CAPZA1	SCAMP1
	CARD11	SCAMP1-AS1
	CASC15	SCAPER
	CASC21	SCN1B
	CASQ1	SEC31B
	CBWD3	SEL1L3
	CBWD5	SEMA3G
	CBWD6	SERINC2
	CCDC18	SH3GLB1
	CCDC33	SHB
	CCDC36	SHOC2
	CCDC47	SKA2
	CCDC6	SLC25A28
	CCDC67	SLC35A5
	CCDC7	SLC35B3
	CCDC88A	SLC6A11
	CCDC90B	SLC6A6
	CCDC92	SLMAP
	CCDC97	SMAD9
	CCM2	SMG9
	CCND2	SNAP23
	CCND2-AS1	SNAP25-AS1
	CCNI	SOWAHC
	CCNL1	SP4
	CCNY	SP8
	CCR3	SRP68
	CCSER1	SS18
	CCT6B	ST3GAL3
	CD101	STRA13
	CD200	SYNJ2BP
	CD200R1L	SYNJ2BP-COX16
	CD226	SYTL2
	CD38	TAF12
	CD44	TDP1
	CD59	TEAD1
	CD6	TENM2
	CDC14B	TEX40
	CDC34	TG
	CDC40	TGFB3
	CDC42EP2	THAP4
	CDH10	TIFAB
	CDH12	TLK2
	CDH13	TMC6
	CDH4	TMEM214
	CDH8	TMEM242
	CDKN2B-AS1	TNNC1
	CDS2	TNRC6C-AS1
	CEACAM19	TOB2
	CELF2	TPCN2
	CELF4	TPO
	CEND1	TRAPPC3
	CENPN	TREH
	CENPP	TRIM35
	CEP135	TRIM8
	CEP162	TSC22D2
	CEP95	TSPAN5
	CERS3	TTC39B
	CERS6	TTL
	CETP	TUBD1
	CFAP52	U2AF2
	CFAP54	UBE2Q1
	CGNL1	UBE2Q1-AS1
	CHAD	UCN3
	CHD1L	USH2A
	CHD5	WASF2
	CHD9	YEATS2
	CHMP4C	ZFHX3
	CHN1	ZNF106
	CHRM2	ZNF608
	CHRM5	ZNF835
	CHST8	ZUFSP
	CHST9
	CHSY1
	CHSY3
	CHTF8
	CIAPIN1
	CIRH1A
	CIT
	CKMT1A
	CLDN16
	CLIC1
	CLNK
	CLSTN2
	CLTCL1
	CLU
	CLUL1
	CLVS1
	CLYBL
	CMAHP
	CMBL
	CMC2
	CMKLR1
	CMSS1
	CNKSR2
	CNNM4
	CNTN4
	CNTN5
	CNTNAP4
	COBL
	COG5
	COL14A1
	COL18A1
	COL19A1
	COL4A1
	COL6A4P1
	COL6A4P2
	COL6A5
	COL8A1
	COMMD9
	COMP
	COPG2
	COQ9
	CORIN
	CPE
	CPLX2
	CPNE4
	CPOX
	CPQ
	CPSF1
	CRAT
	CREBRF
	CRHR2
	CRNDE
	CROT
	CRSP8P
	CRYBG3
	CSAD
	CSF2RA
	CSMD2
	CSPP1
	CSRNP3
	CST13P
	CT45A1
	CT45A4
	CT45A5
	CT45A6
	CT45A7
	CT45A8
	CTAGE15
	CTAGE7P
	CTB-113P19.1
	CTBP1
	CTBP1-AS2
	CTDNEP1
	CTDSP2
	CTDSPL2
	CTNNA2
	CTNNA3
	CTNNBL1
	CTNND2
	CTPS1
	CUL3
	CUX1
	CX3CL1
	CYB561D1
	CYB5A
	CYB5R4
	CYP39A1
	CYP4Z1
	CYTH4
	DAAM2
	DAB1
	DACH2
	DAGLB
	DCAF10
	DCAF4
	DCC
	DCTN2
	DCTN4
	DDAH2
	DDIT3
	DDX11L1
	DDX18
	DDX5
	2024-12-01
	DEFB108B
	DEFB109P1B
	DENND1A
	DENND2A
	DENND3
	DENND5A
	DGKD
	DGKE
	DGKH
	DGKI
	DHRS13
	DHX40
	DHX58
	DIP2A
	DIP2B
	DLEU1
	DLEU2
	DLG2
	DLG4
	DLGAP1
	DLGAP1-AS1
	DLGAP1-AS2
	DLGAP4-AS1
	DLGAP5
	DLX5
	DLX6-AS1
	DMBT1P1
	DMD
	DNAH6
	DNAH8
	DNAJB11
	DNAJB7
	DNAJC1
	DNASE1
	DOCK1
	DOCK2
	DOCK3
	DPEP1
	DPP3
	DPT
	DPYD
	DPYD-AS1
	DROSHA
	DSC1
	DSCAML1
	DSCAS
	DSG1
	DST
	DTWD2
	DUT
	DUXAP10
	DVL2
	DYNC2H1
	DYRK1A
	ECE1
	EDEM3
	EEF2KMT
	EFCAB2
	EFNA5
	EGFEM1P
	EHD2
	EIF1B-AS1
	EIF2S3
	EIF4E3
	EIF4H
	ELAVL2
	ELFN2
	ELL
	ELMO1
	ELMSAN1
	ELP2
	ELP5
	EMC9
	EN2
	EPB41L1
	EPB41L3
	EPC2
	EPHA2
	EPHA6
	EPHB2
	EPHX2
	EPOR
	EPPK1
	ERAP2
	ERBB4
	ERC2
	ERGIC1
	ERN1
	ESF1
	ESPL1
	ESPNL
	ESR2
	ESRRG
	ETFA
	ETS2
	ETV1
	ETV6
	EXOC4
	EXOG
	EXT1
	EYA3
	EYS
	F13A1
	FAH
	FAIM2
	FAM117B
	FAM120A
	FAM155A
	FAM163A
	FAM170B-AS1
	FAM171B
	FAM172A
	FAM189A1
	FAM206A
	FAM221A
	FAM228B
	FAM231A
	FAM231C
	FAM27E3
	FAM45A
	FAM45B
	FAM46C
	FAM47E
	FAM47E-STBD1
	FAM64A
	FAM66B
	FAM73A
	FAM73B
	FAM83D
	FAM83G
	FAM86DP
	FAM90A7P
	FAM9C
	FANCL
	FANK1
	FBLIM1
	FBLN1
	FBXL17
	FBXL4
	FBXO21
	FBXW11
	FBXW7
	FCHO2
	FDFT1
	FER
	FGD5
	FGD5P1
	FGF14
	FGF20
	FGF5
	FGFR2
	FHDC1
	FILIP1
	FITM1
	FKBP15
	FLJ12825
	FLJ32255
	FLJ36777
	FLJ40288
	FLNC
	FLOT2
	FMNL1
	FMNL3
	FN3K
	FOXK2
	FOXP3
	FOXQ1
	FPGT-TNNI3K
	FRA10AC1
	FREM1
	FRMD5
	FRMD6
	FRMD6-AS2
	FSD2
	FSHR
	FSIP1
	FST
	FSTL4
	FSTL5
	FTX
	GABARAP
	GABBR2
	GABRA2
	GABRA3
	GABRA5
	GABRB1
	GABRB2
	GABRG3
	GADD45G
	GAK
	GALNT12
	GALNT13
	GALNT16
	GALNT18
	GALNT7
	GALNT8
	GALNTL6
	GALR3
	GAPVD1
	GARNL3
	GATA3
	GATA3-AS1
	GATAD2A
	GBF1
	GBP7
	GCAT
	GCNT2
	GCNT4
	GDPD4
	GFPT2
	GGTLC2
	GIMAP6
	GIT2
	GLCCI1
	GLG1
	GLI2
	GLIS2-AS1
	GLRA1
	GLRA3
	GLTSCR1
	GMDS
	GMPPA
	GNG12
	GNG12-AS1
	GNG4
	GNL1
	GOLGA6C
	GOLGA6D
	GPBP1L1
	GPC5
	GPHB5
	GPLD1
	GPM6A
	GPNMB
	GRAMD1B
	GRAMD4
	GRB10
	GREM2
	GRID1
	GRID2
	GRIK5
	GRIN1
	GSTCD
	GTDC1
	GTF2B
	GUCD1
	GUCY1A2
	GULP1
	GUSBP3
	GUSBP9
	GXYLT1
	GZMK
	GZMM
	HAUS8
	HCG25
	HDAC2
	HDAC4
	HDAC8
	HDGFRP2
	HDLBP
	HEATR4
	HEATR5B
	HECTD2
	HECTD2-AS1
	HECW1
	HECW2
	HEPACAM2
	HERC2
	HES5
	HFM1
	HIATL2
	HILS1
	HIST1H2BH
	HIST1H3F
	HIST1H4F
	HIST1H4G
	HIST1H4H
	HLA-C
	HLA-G
	HLF
	HLX
	HLX-AS1
	HMCN1
	HMGA1P7
	HMGXB3
	HNF1B
	HNRNPU
	HOMER2
	HORMAD2-AS1
	HPSE2
	HR
	HRAT92
	HRH4
	HSPA13
	HSPA8
	HTR6
	HTRA1
	HTT
	IBA57
	IBA57-AS1
	ICA1
	ICAM1
	ICAM4
	ICAM5
	IDH3G
	IFI30
	IFT88
	IGF1R
	IGHMBP2
	IGSF3
	IGSF5
	IKBKAP
	IL1RAPL1
	IL34
	IL5
	IL6
	IMMP2L
	INA
	INADL
	INAFM2
	INCA1
	INPP5B
	INS
	INS-IGF2
	INSL6
	INTS2
	IPCEF1
	IPO11
	IPO5
	IPO7
	IQCJ-SCHIP1
	IQCK
	IQGAP2
	IRAIN
	IRF1
	IRF2BP2
	IRF4
	IRX5
	ITFG1
	ITGA6
	ITGA9
	ITGB6
	ITGBL1
	ITIH4
	ITIH4-AS1
	IVD
	JADE1
	JAKMIP3
	JAZF1
	JPH3
	JPH4
	KAT2B
	KAT5
	KATNAL1
	KCNA10
	KCNB2
	KCNH1
	KCNH7
	KCNIP4
	KCNJ12
	KCNJ6
	KCNK3
	KCNMB4
	KCNN3
	KCNQ1-AS1
	KCNT2
	KCTD8
	KDELR3
	KDM4B
	KDM4C
	KDSR
	KEL
	KHDRBS1
	KIAA0319
	KIAA0319L
	KIAA0513
	KIAA0586
	KIAA0825
	KIAA0895
	KIAA1211
	KIAA1549
	KIAA1549L
	KIAA1614
	KIAA1841
	KIDINS220
	KIF11
	KIF13A
	KIF16B
	KIF1C
	KIF21A
	KIF23
	KIF25
	KIF26B
	KIF5A
	KIF6
	KIF7
	KITLG
	KLF12
	KLF5
	KLHL29
	KLHL30
	KLHL8
	KLRG2
	KNOP1
	KPNA5
	KRR1
	KRT16
	KRT39
	KRTAP19-7
	KRTAP4-7
	KSR2
	LAMA2
	LAMA3
	LAMA5
	LAMB1
	LARP1
	LCA5
	LCA5L
	LCMT2
	LCOR
	LDLR
	LDLRAD4
	LEO1
	LGALS1
	LGI3
	LGR4
	LHCGR
	LHFPL3
	LHX6
	LIF
	LIMCH1
	LIMS2
	LINC00152
	LINC00240
	LINC00243
	LINC00266-1
	LINC00293
	LINC00299
	LINC00317
	LINC00322
	LINC00324
	LINC00333
	LINC00395
	LINC00434
	LINC00452
	LINC00470
	LINC00473
	LINC00540
	LINC00563
	LINC00607
	LINC00609
	LINC00628
	LINC00652
	LINC00882
	LINC00885
	LINC00907
	LINC00959
	LINC00982
	LINC01006
	LINC01019
	LINC01060
	LINC01088
	LINC01090
	LINC01104
	LINC01105
	LINC01122
	LINC01202
	LINC01203
	LINC01221
	LINC01222
	LINC01248
	LINC01250
	LINC01270
	LINC01281
	LINC01291
	LINC01296
	LINC01300
	LINC01311
	LINC01317
	LINC01340
	LINC01378
	LINC01420
	LINC01425
	LINC01473
	LINC01487
	LINC01507
	LINC01569
	LINC01572
	LINC01573
	LINGO2
	LIPE-AS1
	LIX1L
	LMBR1
	LMNTD1
	LNPEP
	LOC100128239
	LOC100129534
	LOC100130331
	LOC100133077
	LOC100133091
	LOC100270804
	LOC100505817
	LOC100505921
	LOC100506403
	LOC100506457
	LOC100507377
	LOC100631378
	LOC100996263
	LOC100996693
	LOC101927066
	LOC101927087
	LOC101927314
	LOC101927421
	LOC101927495
	LOC101927497
	LOC101927526
	LOC101927550
	LOC101927587
	LOC101927592
	LOC101927640
	LOC101927650
	LOC101927817
	LOC101927847
	LOC101927901
	LOC101928009
	LOC101928068
	LOC101928241
	LOC101928314
	LOC101928398
	LOC101928417
	LOC101928418
	LOC101928516
	LOC101928605
	LOC101928943
	LOC101928978
	LOC101929095
	LOC101929099
	LOC101929128
	LOC101929231
	LOC101929234
	LOC101929284
	LOC101929294
	LOC101929331
	LOC101929505
	LOC101929705
	LOC101929767
	LOC102467081
	LOC102723709
	LOC102723968
	LOC102724050
	LOC102724094
	LOC102724623
	LOC102724699
	LOC102724784
	LOC102724927
	LOC103021295
	LOC103908605
	LOC283335
	LOC285629
	LOC339975
	LOC349160
	LOC388942
	LOC390705
	LOC391003
	LOC400794
	LOC439994
	LOC440910
	LOC441155
	LOC541472
	LOC606724
	LOC613266
	LOC641367
	LOC642426
	LOC642943
	LOC643542
	LOC643711
	LOC644919
	LOC90246
	LONP1
	LPIN2
	LRBA
	LRCH2
	LRP1
	LRP1-AS
	LRP1B
	LRP5L
	LRRC3
	LRRC3-AS1
	LRRC49
	LRRC69
	LRRC73
	LRRC75A-AS1
	LRRTM1
	LSAMP
	LTA
	LTBP4
	LY9
	LYPD1
	LYPD3
	LYZ
	MAB21L2
	MACROD2
	MACROD2-IT1
	MADD
	MAFK
	MAGEB18
	MAL
	MAN1B1
	MANBA
	MAP3K13
	MAP3K5
	MAP3K7
	MAP6
	MAPK10
	MAPK4
	MAPRE2
	MAPT
	2024-03-01
	2024-03-06
	MARCO
	MAST1
	MAST2
	MAST3
	MBD5
	MBD6
	MBNL1-AS1
	MBP
	MCC
	MCF2L
	MCHR2-AS1
	MCM10
	MCM8
	MCOLN2
	MCU
	MDC1
	MEAT6
	MECOM
	MED12L
	MED27
	MED4
	MEF2C
	MEF2C-AS1
	MEGF10
	MEGF11
	MEGF9
	MEIS2
	METAP1D
	METTL14
	METTL5
	MFSD2A
	MFSD5
	MGAM
	MICALL1
	MICU2
	MIDN
	MINPP1
	MIR107
	MIR1258
	MIR1273E
	MIR139
	MIR195
	MIR2052HG
	MIR219A1
	MIR22
	MIR22HG
	MIR3064
	MIR3135A
	MIR3180-5
	MIR3190
	MIR3191
	MIR33B
	MIR3677
	MIR3690
	MIR374A
	MIR3916
	MIR3934
	MIR4315-1
	MIR4315-2
	MIR4485
	MIR4505
	MIR4516
	MIR4645
	MIR4674
	MIR4686
	MIR4717
	MIR4723
	MIR4731
	MIR4758
	MIR490
	MIR497
	MIR497HG
	MIR5009
	MIR5047
	MIR5096
	MIR5188
	MIR545
	MIR548AZ
	MIR548F3
	MIR548G
	MIR548H2
	MIR548H3
	MIR548W
	MIR548X
	MIR5580
	MIR5687
	MIR600
	MIR600HG
	MIR6088
	MIR6130
	MIR6132
	MIR616
	MIR635
	MIR641
	MIR6508
	MIR663B
	MIR6757
	MIR6758
	MIR6770-1
	MIR6770-2
	MIR6770-3
	MIR6777
	MIR6794
	MIR6806
	MIR6843
	MIR6859-1
	MIR6859-2
	MIR6859-4
	MIR6872
	MIR6883
	MIR6890
	MIR769
	MIR7703
	MIR7706
	MIR7974
	MIR8085
	MIR940
	MIR99AHG
	MITF
	MLF2
	MLIP
	MLLT1
	MMS22L
	MOB1A
	MOB3B
	MORC3
	MORN1
	MORN3
	MOV10L1
	MPC1
	MPZL1
	MROH5
	MRPL18
	MRPS18B
	MS4A6A
	MSANTD4
	MSH2
	MSH5
	MSH5-SAPCD1
	MTERF4
	MTMR12
	MTMR3
	MTRNR2L8
	MTTP
	MTUS2
	MUC12
	MUC17
	MUSTN1
	MVP
	MXRA7
	MYBPH
	MYH10
	MYH15
	MYO10
	MYO18A
	MYO1B
	MYO1D
	MYO3A
	MYO5A
	MYO5C
	MYO9A
	MYO9B
	MYOCD
	MYOD1
	MYOM2
	MYRIP
	MYT1L
	NAA20
	NAA40
	NACC1
	NALCN
	NARS
	NAT8B
	NBPF10
	NBPF20
	NBPF8
	NBPF9
	NBR1
	NCAM2
	NCAPD3
	NCMAP
	NCOA3
	NCOA6
	NCOR1
	NCRNA00250
	NDRG3
	NDUFA1
	NEDD4L
	NEDD9
	NEK11
	NELL2
	NFATC3
	NFIB
	NFIX
	NGLY1
	NHSL1
	NID2
	NLGN1
	NLN
	NLRP4
	NMNAT3
	NOG
	NOL12
	NOL4
	NOS3
	NOTCH1
	NPHP3-ACAD11
	NPHS1
	NPIPA7
	NPIPA8
	NQO2
	NR1D1
	NR2F2-AS1
	NR3C2
	NR4A2
	NRD1
	NRG1
	NRSN1
	NRSN2
	NSD1
	NUBPL
	NUDCD3
	NUDT6
	NUGGC
	NUMB
	NUMBL
	NUP107
	NUP50
	NUP93
	NUP98
	NUTM2A-AS1
	NXNL1
	NXT1
	OAS1
	OAZ2
	OBSCN
	OGN
	OLMALINC
	OPCML
	OR10P1
	OR1M1
	OR1S1
	OR1S2
	OR2A1-AS1
	OR2A20P
	OR2A9P
	OR2D3
	OR2L13
	OR2L8
	OR4Q3
	OR5M8
	OR7E14P
	OR7E156P
	OR7E24
	OR8J1
	OSMR-AS1
	OSTCP1
	OTOP3
	OTX2-AS1
	OXSM
	P2RY12
	P2RY2
	PAG1
	PALM2
	PALM2-AKAP2
	PANK1
	PANO1
	PAPL
	PAPPA
	PAPSS1
	PAPSS2
	PARD3
	PARD3B
	PARD6G-AS1
	PARP1
	PARP4
	PAXBP1-AS1
	PBRM1
	PCAT19
	PCAT29
	PCBP2
	PCBP2-OT1
	PCCB
	PCDH1
	PCDH11Y
	PCED1B
	PCGEM1
	PCNXL2
	PCP4
	PDCD10
	PDE11A
	PDE2A
	PDE4C
	PDE4D
	PDE5A
	PDE7A
	PDE8A
	PDGFA
	PDGFB
	PDGFC
	PDHX
	PDK1
	PDLIM2
	PDSS2
	PDXDC2P
	PDXK
	PDZRN3
	PDZRN3-AS1
	PEAR1
	PER1
	PEX14
	PFN4
	PGAP2
	PGLYRP1
	PHF12
	PHF14
	PHF2
	PHF21B
	PHF23
	PIBF1
	PIEZO1
	PIGK
	PIH1D1
	PIK3C2G
	PIKFYVE
	PIP5K1B
	PIRT
	PITPNB
	PITPNC1
	PKD1
	PKD2
	PKD2L2
	PKHD1
	PKIB
	PKNOX1
	PKP1
	PLA2G6
	PLCB4
	PLCH2
	PLD1
	PLEKHF1
	PLEKHG5
	PLEKHM1
	PLEKHM3
	PLOD2
	PLS1
	PLXDC2
	PLXNA4
	PM20D1
	PMAIP1
	PMEPA1
	PMF1
	PMF1-BGLAP
	PMP22
	PMS2
	PNLDC1
	PNLIPRP3
	POGZ
	POLG2
	POLR2A
	POLR3GL
	POM121L1P
	POU3F1
	POU3F2
	POU4F1
	POU6F2
	PPAP2A
	PPARGC1B
	PPEF1
	PPFIA4
	PPM1D
	PPM1E
	PPM1H
	PPM1K
	PPM1L
	PPP1R10
	PPP1R12B
	PPP1R16B
	PPP1R3F
	PPP1R9A
	PPP2R2B
	PPP2R4
	PPP2R5C
	PPP2R5E
	PPP6R3
	PRAMEF7
	PRAMEF8
	PRDM16
	PREX2
	PRKACB
	PRKAR1A
	PRKCA
	PRKCG
	PRKCH
	PRKCQ
	PRKCQ-AS1
	PRKG1
	PRND
	PRPF6
	PRR15L
	PRR3
	PRR5L
	PRR7
	PRR7-AS1
	PRRC2C
	PRSS16
	PRUNE2
	PSD3
	PSG7
	PSMB2
	PSMD1
	PSMD7
	PSME1
	PSME2
	PSMG4
	PTCHD1-AS
	PTCHD2
	PTCHD3
	PTEN
	PTER
	PTGFRN
	PTPN3
	PTPN4
	PTPN6
	PTPRA
	PTPRD
	PTPRG
	PTPRG-AS1
	PTPRJ
	PTPRM
	PTPRO
	PTPRT
	PTPRU
	PWWP2B
	PYCARD
	PYCARD-AS1
	QKI
	QRICH1
	QSER1
	RAB1A
	RAB23
	RAB27A
	RAB31
	RAB32
	RAB3IP
	RAB6B
	RABGAP1L
	RAC2
	RAD18
	RAD51L3-RFFL
	RAD54B
	RAD54L2
	RAI1
	RALGAPB
	RANBP17
	RAP1GAP2
	RAPGEF5
	RARRES3
	RASA3
	RASA4
	RASGEF1A
	RASGEF1C
	RASGRF1
	RASSF5
	RBFOX1
	RBM28
	RBMS1
	RBMS3
	RBMXL3
	RBPMS
	RCC2
	RDH13
	RDX
	REEP3
	RFFL
	RFT1
	RFX3
	RFX7
	RGPD1
	RGPD2
	RGS6
	RHOT1
	RIMS2
	RIN3
	RING1
	RIPK1
	RIT2
	RNASEH2C
	RNASEK
	RNASEK-C17orf49
	RNF113A
	RNF126
	RNF144A
	RNF150
	RNF169
	RNF175
	RNF2
	RNF217
	RNF217-AS1
	RNF219-AS1
	RNF220
	RNF31
	RNF38
	RNFT2
	RNPS1
	RNU5F-1
	RNU6-19P
	RNU6-71P
	ROBO1
	ROBO2
	ROS1
	RPA1
	RPL10L
	RPL36
	RPL7L1
	RPRD2
	RPS19BP1
	RPS6KA3
	RPS6KC1
	RPS8
	RREB1
	RSAD1
	RSF1
	RSPH4A
	RTEL1
	RTEL1-TNFRSF6B
	RTN1
	RUNX1
	RYR3
	SAMD10
	SAMHD1
	SAR1B
	SARDH
	SARM1
	SBF2
	SBNO1
	SBNO2
	SCCPDH
	SCFD1
	SCGB1A1
	SCGB1B2P
	SCGN
	SCHIP1
	SCHLAP1
	SCN11A
	SCN2A
	SDCCAG8
	SDK1
	SEBOX
	SEC22A
	SEC24A
	SELO
	SEMA3B
	SEMA3B-AS1
	SEMA6B
	SEMA6D
	SEMG1
	SEPT7P2
	2024-09-09
	SERPINB9P1
	SERPINH1
	SERPINI1
	SETD2
	SETD4
	SETD5
	SETX
	SF3A3
	SF3B1
	SF3B3
	SFTPA1
	SFTPC
	SGCA
	SGTB
	SH2D6
	SH3BGR
	SH3BP1
	SH3GLB2
	SH3RF3
	SHANK2
	SHANK2-AS1
	SHC3
	SHROOM3
	SIAH3
	SIRT4
	SIX2
	SIX3
	SIX3-AS1
	SKI
	SKIV2L2
	SLC10A7
	SLC12A1
	SLC13A2
	SLC14A2
	SLC14A2-AS1
	SLC15A5
	SLC16A1
	SLC16A1-AS1
	SLC16A5
	SLC17A7
	SLC1A2
	SLC25A1
	SLC25A22
	SLC25A24
	SLC25A26
	SLC25A27
	SLC25A33
	SLC25A36
	SLC27A1
	SLC2A13
	SLC35C2
	SLC35E3
	SLC35E4
	SLC35F4
	SLC35G6
	SLC38A9
	SLC39A4
	SLC41A2
	SLC41A3
	SLC47A1
	SLC4A4
	SLC5A10
	SLC6A1
	SLC7A11-AS1
	SLC7A13
	SLC7A5
	SLC8A1-AS1
	SLC9A1
	SLC9A9
	SLC9A9-AS1
	SLC9C1
	SLCO3A1
	SLIT2
	SLX1A
	SLX1A-SULT1A3
	SLX1B
	SLX1B-SULT1A4
	SMA5
	SMAD3
	SMAD7
	SMARCA4
	SMARCB1
	SMC5-AS1
	SMURF1
	SMYD1
	SMYD3
	SNED1
	SNORA14B
	SNORA23
	SNORA29
	SNORD38A
	SNORD46
	SNORD49A
	SNORD49B
	SNORD55
	SNORD65
	SNPH
	SNRK
	SNRPD3
	SNTG1
	SNTG2
	SNX14
	SNX24
	SNX29
	SNX8
	SOBP
	SOGA1
	SORBS2
	SORCS1
	SORCS2
	SP1
	SP2-AS1
	SPARC
	SPATA4
	SPATA5
	SPATC1
	SPATS2L
	SPDYE3
	SPECC1L
	SPECC1L-ADORA2A
	SPEF2
	SPEG
	SPG21
	SPIDR
	SPIRE1
	SPNS3
	SPON1
	SPRED2
	SPRR2B
	SPRY3
	SRBD1
	SRCIN1
	SRGAP2-AS1
	SRGAP2B
	SRGAP2D
	SRL
	SRPK3
	SSBP3
	SSBP4
	SSH2
	SSR4
	SSTR5
	SSTR5-AS1
	ST3GAL2
	ST5
	ST6GAL1
	ST6GAL2
	ST7
	STAM2
	STAT4
	STIM2
	STK24
	STK3
	STK31
	STK32B
	STK33
	STK38
	STON1-GTF2A1L
	STPG2
	STPG2-AS1
	STRN
	STT3A
	STX2
	STXBP4
	STXBP6
	SULT1A3
	SULT1A4
	SULT6B1
	SUMO1
	SWSAP1
	SYNCRIP
	SYNDIG1L
	SYNE1
	SYNJ1
	SYNPR
	SYT7
	SYTL1
	TADA1
	TAF3
	TANGO2
	TAOK3
	TARID
	TBC1D19
	TBC1D2
	TBC1D21
	TBCCD1
	TBCD
	TBCE
	TCEA3
	TCEAL8
	TCF7L2
	TCOF1
	TCP1
	TDRD9
	TEAD4
	TECTA
	TEKT5
	TENM3
	TENM4
	TEP1
	TES
	TET2
	TET3
	TEX29
	TEX30
	TFAP2C
	TFDP2
	TFEB
	TGIF1
	TGIF2
	TGIF2-C20orf24
	TGM1
	TGM4
	TH
	THEG
	THEGL
	THRA
	THSD4
	THSD4-AS1
	THSD7B
	THUMPD1
	THUMPD3-AS1
	TIGD4
	TIGD6
	TINAG
	TINF2
	TIRAP
	TJAP1
	TLCD2
	TLL2
	TM4SF19
	TM4SF19-TCTEX1D2
	TMA16
	TMC5
	TMED1
	TMED5
	TMEFF2
	TMEM104
	TMEM108
	TMEM120B
	TMEM132C
	TMEM132D
	TMEM150C
	TMEM175
	TMEM178B
	TMEM180
	TMEM220-AS1
	TMEM243
	TMEM255B
	TMEM40
	TMEM44
	TMEM63B
	TMEM63C
	TMEM67
	TMEM69
	TMLHE
	TMTC2
	TNF
	TNFRSF6B
	TNIP1
	TNNI3K
	TNPO1
	TNR
	TNS1
	TNS2
	TOLLIP
	TOM1L2
	TOMM20
	TP53TG1
	TP63
	TPD52L1
	TPRXL
	TPTE2P3
	TRABD
	TRABD2B
	TRAF2
	TRAM2
	TRAP1
	TRDN
	TRIL
	TRIM33
	TRIM47
	TRIM7
	TRIOBP
	TRMT1
	TRMT10A
	TRPV2
	TSHZ2
	TSPAN16
	TSSC1
	TTC28
	TTC28-AS1
	TTC39C
	TTC7A
	TTF1
	TTLL1
	TUBB
	TUBB3
	TULP3
	TXNDC11
	TXNRD1
	TYK2
	TYR
	TYW1
	TYW1B
	UBA2
	UBAC1
	UBASH3B
	UBC
	UBE2D2
	UBE2E1
	UBE2H
	UBE2R2
	UBE4B
	UBR3
	UCHL1-AS1
	UCK2
	UGGT2
	UGT2B10
	UGT2B15
	ULK1
	UNC119
	UNC13C
	UQCC2
	UQCR10
	URGCP
	URGCP-MRPS24
	URI1
	USB1
	USO1
	USP32
	USP34
	USP45
	USP49
	USP6NL
	UST
	UTRN
	UVSSA
	VAMP2
	VBP1
	VCAN
	VPS13A
	VPS13B
	VPS13C
	VPS13D
	VPS50
	VPS53
	VSNL1
	VSTM4
	VTN
	VWF
	WASF1
	WDFY3
	WDR4
	WDR45B
	WDR62
	WDR63
	WDR7
	WDR70
	WDR81
	WHAMM
	WIPI1
	WNT1
	WNT10B
	WSCD1
	WTAP
	WWC2
	WWOX
	WWP1
	XKR4
	XKR6
	XPNPEP3
	XPR1
	XRCC5
	XXYLT1
	YEATS4
	YES1
	YPEL1
	YTHDF3
	YTHDF3-AS1
	YY1AP1
	ZBED5
	ZBED5-AS1
	ZBTB18
	ZBTB2
	ZBTB20
	ZBTB4
	ZBTB46-AS1
	ZC3H14
	ZCCHC16
	ZDHHC1
	ZDHHC21
	ZFAND1
	ZFAND6
	ZFAT
	ZFP1
	ZFP14
	ZFP30
	ZFP90
	ZMAT5
	ZNF100
	ZNF148
	ZNF215
	ZNF22
	ZNF226
	ZNF236
	ZNF248
	ZNF319
	ZNF331
	ZNF337
	ZNF33A
	ZNF343
	ZNF367
	ZNF385A
	ZNF385B
	ZNF420
	ZNF423
	ZNF43
	ZNF436
	ZNF436-AS1
	ZNF484
	ZNF503
	ZNF503-AS2
	ZNF512B
	ZNF529
[truncated: 19 more rows]
