# Supplementary material for: Chromatin landscape dynamics during reprogramming towards human naïve and primed pluripotency reveals the divergent function of PRDM1 isoforms
Source: Cell Death Discov. 2024 Nov 19;10:474. doi: 10.1038/s41420-024-02230-w (PMC11576854; doi:10.1038/s41420-024-02230-w)
Supplement: Supplementary file 7 — Supplymentary Table 6 [file 41420_2024_2230_MOESM7_ESM.xlsx]

## Sheet: Table S6
Supplementary Table 6: shRNA sequences used in this study.
Gene name	shRNA	Target sequence
TFAP2A	TFAP2A_sh1	CAGATCAAACTGTAATTAA
	TFAP2A_sh2	AATGAGCAAGTGACAAGAA
	TFAP2A_sh3	TCCGGGATCAGCAACCCTT
TFAP2C	TFAP2A_sh1	TCAGCTCTACGTCTAAATA
	TFAP2A_sh2	TATGTCTGTGAAGCCGAAT
	TFAP2A_sh3	CCAGCAACTGTGTAAAGAA
PAXIP1	PAXIP1_sh1	GTTTGCAATTGCGGATTAT
	PAXIP1_sh2	CGGGACTTCAACTAGAAAT
	PAXIP1_sh3	TCAGATTCATCACCGGAAA
PRDM1	PRDM1_sh1	CCACAATCAACAGTGGTTT
	PRDM1_sh2	CTACGGCATGAATTGTAAT
	PRDM1_sh3	GGATGAACATCTACTTCTA
PRDM1α	PRDM1α_sh1	GGAGAATGTGGACTGGGTAGA
	PRDM1α_sh2	GGACATGGAGGATGCGGATAT
PRDM1β	PRDM1β_sh1	GCATCGCCCATTTGCCATTCA
	PRDM1β_sh2	GGTTTGAGGCAGCTCCTTAAA
